# Supplementary material for: Fire Severity and Habitat Type Determine Vegetation Change and Regeneration Time Following Wildfires in Scottish Uplands
Source: Ecol Evol. 2025 Jul 15;15(7):e71791. doi: 10.1002/ece3.71791 (PMC12263184; doi:10.1002/ece3.71791)
Supplement: Supplementary file 1 — Data S1 [file ECE3-15-e71791-s001.xlsx]

## Sheet: Species data
quadrat	Agrostis.canina.sens.lat.	Agrostis.capillaris	Agrostis.vinealis	Agrostis.stolonifera	Anthoxanthum.odoratum	Arctostaphylos.uva.ursi	Aulacomnium.palustre	Blechnum.spicant	Breutelia.chrysocoma	Calluna.vulgaris	Campylopus.atrovirens	Campylopus.flexuosus	Campylopus.introflexus	Carex.bigelowii	Carex.binervis	Carex.demissa	Carex.dioica	Carex.echinata	Carex.flacca	Carex.nigra	Carex.panicea	Carex.pauciflora	Carex.pilulifera	Carex.pulicaris	Carex.rostrata	Carex.viridula	Cirsium.arvense	Cladonia..spp.	Cornus.canadensis	Dactylorhiza.maculata	Danthonia.decumbens	Deschampsia.cespitosa	Deschampsia.flexuosa	Dicranum.majus	Dicranum.scoparium	Drosera.intermedia	Drosera.rotundifolia	Empetrum.nigrum	Equisetum.palustre	Erica.cinerea	Erica.tetralix	Eriophorum.angustifolium	Eriophorum.vaginatum	Euphrasia.nemorosa	Festuca.vivipara	Galium.saxatile	Genista.anglica	Gymnadenia.conopsea	Hammarbya.paludosa
AA01	0	0	0	0	0	0	0	0	0	3	0	0	0	0	0	0	0	0	0	0	0	0	0	0	0	0	0	10	0	0	0	0	0	0	0	0	1	0	0	0	20	5	0	0	0	3	0	0	0
AA02	0	0	0	0	0	0	0	0	0	20	0	0	0	0	0	0	0	0	0	0	0	0	0	0	0	0	0	5	0	0	0	0	0	0	0	0	0	0	0	0	5	10	1	0	0	0	0	0	0
AA03	0	0	0	0	0	0	0	0	0	10	0	0	0	0	0	0	0	0	0	0	0	0	0	0	0	0	0	3	0	0	0	0	0	0	0	0	0	0	0	0	10	5	10	0	0	0	0	0	0
AA04	0	0	0	0	0	0	0	0	0	15	0	0	0	0	0	0	0	0	0	0	0	0	0	0	0	0	0	0	0	0	0	0	0	0	0	0	2	0	0	0	10	20	0	0	0	0	0	0	0
AA05	0	0	0	0	0	0	0	0	0	25	0	0	0	0	0	0	0	0	0	0	0	0	0	0	0	0	0	1	0	0	0	0	0	0	0	0	0	0	0	0	10	5	15	0	0	0	0	0	0
AA06	0	0	0	0	0	0	0	0	0	15	0	0	0	0	0	0	0	0	0	5	5	0	0	0	0	0	0	0	0	0	0	0	0	0	0	0	0	0	0	0	3	3	0	0	0	0	0	0	0
AA07	0	0	0	0	0	0	0	0	0	15	0	0	0	0	0	0	0	0	0	0	0	0	0	0	0	0	0	10	0	1	0	0	0	0	0	0	0	0	0	0	10	0	0	0	0	0	0	0	0
AA08	0	0	0	0	0	0	0	0	0	15	0	0	0	0	0	0	0	0	0	0	0	0	0	0	0	0	0	0	0	0	0	0	0	0	0	1	0	0	0	0	10	5	50	0	0	0	0	0	0
AA09	0	0	0	0	0	0	0	0	0	50	0	0	0	0	0	0	0	0	0	0	0	0	0	0	0	0	0	5	0	0	0	0	0	0	0	0	0	0	0	0	10	5	30	0	0	0	0	0	0
AA10	0	0	0	0	0	0	0	0	0	15	0	0	0	0	0	0	0	0	0	0	0	0	0	0	0	0	0	0	0	0	0	0	0	0	0	0	0	0	0	0	5	0	60	0	0	0	0	0	0
AA11	0	0	0	0	0	0	0	0	0	30	0	0	0	0	0	0	0	0	0	0	0	0	0	0	0	0	0	0	0	0	0	0	0	0	0	0	0	0	0	0	10	0	80	0	0	0	0	0	0
AA12	0	0	0	0	0	0	0	0	0	50	0	0	0	0	0	0	0	0	0	0	0	0	0	0	0	0	0	0	0	0	0	0	0	0	30	0	0	0	0	0	10	0	75	0	0	0	0	0	0
AA13	0	0	0	0	0	0	0	0	0	10	0	0	0	0	0	0	0	0	0	0	0	0	0	0	0	0	0	0	0	0	0	0	0	0	0	0	1	0	0	0	0	5	60	0	0	0	0	0	0
AA14	0	0	0	0	0	0	0	0	0	5	0	0	0	0	0	0	0	0	0	0	0	0	0	0	0	0	0	0	0	0	0	0	0	0	0	0	1	0	0	0	15	0	30	0	0	0	0	0	0
AA15	0	0	0	0	0	0	0	0	0	10	0	0	0	0	0	0	0	0	0	0	0	1	0	0	0	0	0	0	0	0	0	0	0	0	0	0	1	0	0	0	3	10	30	0	0	0	0	0	0
AA16	0	0	0	0	0	0	0	0	0	15	0	0	0	0	0	0	0	0	0	0	0	0	0	0	0	0	0	3	0	0	0	0	0	0	0	0	0	0	0	0	20	0	15	0	0	0	0	0	0
AA17	0	0	0	0	0	0	0	0	0	20	0	0	0	0	0	0	0	0	0	0	0	1	0	0	0	0	0	0	0	1	0	0	0	0	0	0	1	0	0	0	5	5	25	0	0	0	0	0	0
AA18	0	0	0	0	0	0	0	0	0	15	0	0	0	0	0	0	0	0	0	0	0	0	0	0	0	0	0	0	0	0	0	0	0	0	0	0	0	0	0	0	15	0	25	0	0	0	0	0	0
AA19	0	0	0	0	0	0	0	0	0	30	0	0	0	0	0	0	0	0	0	0	0	0	0	0	0	0	0	0	0	0	0	0	0	0	0	0	1	0	0	0	0	0	70	0	0	0	0	0	0
AA20	0	0	0	0	0	0	0	0	0	25	0	0	0	0	0	0	0	0	0	0	0	0	0	0	0	0	0	0	0	0	0	0	0	0	0	0	1	0	0	0	5	0	70	0	0	0	0	0	0
AB01	0	0	0	0	0	0	0	0	0	3	0	0	0	0	0	0	0	0	0	0	0	0	0	0	0	0	0	80	0	0	0	0	0	0	3	0	0	0	0	0	10	0	20	0	0	0	0	0	0
AB02	0	0	0	0	0	0	0	0	0	10	0	0	0	0	0	0	0	0	0	0	0	0	0	0	0	0	0	40	0	0	0	0	0	0	3	0	0	0	0	0	0	0	25	0	0	0	0	0	0
AB03	0	0	0	0	0	0	0	0	0	20	0	0	0	0	0	0	0	0	0	0	0	0	0	0	0	0	0	40	0	0	0	0	0	0	3	0	1	0	0	0	10	0	60	0	0	0	0	0	0
AB04	0	0	0	0	0	0	0	0	0	30	0	0	0	0	0	0	0	0	0	0	0	0	0	0	0	0	0	50	0	0	0	0	0	0	5	0	0	0	0	0	0	0	50	0	0	0	0	0	0
AB05	0	0	0	0	0	0	0	0	0	20	0	0	0	0	0	0	0	0	0	0	0	0	0	0	0	0	0	70	0	0	0	0	0	0	0	0	0	3	0	0	15	0	50	0	0	0	0	0	0
AB06	0	0	0	0	0	0	0	0	0	5	0	0	0	0	0	0	0	0	0	0	0	0	0	0	0	0	0	10	0	0	0	0	0	0	0	0	15	0	0	0	15	0	0	0	0	0	0	0	0
AB07	0	0	0	0	0	0	0	0	0	25	0	0	0	0	0	0	0	0	0	0	0	0	0	0	0	0	0	15	0	0	0	0	0	0	3	0	0	0	0	0	25	0	25	0	0	0	0	0	0
AB08	0	0	0	0	0	0	0	0	0	20	0	0	0	0	0	0	0	0	0	0	0	0	0	0	0	0	0	0	0	0	0	0	0	0	0	0	20	0	0	0	20	0	20	0	0	0	0	0	0
AB09	0	0	0	0	0	0	0	0	0	30	0	0	0	0	0	0	0	0	0	0	0	0	0	0	0	0	0	15	0	0	0	0	0	0	0	0	0	0	0	0	40	0	30	0	0	0	0	0	0
AB10	0	0	0	0	0	0	0	0	0	20	0	0	0	0	0	0	0	0	0	0	0	0	0	0	0	0	0	0	0	0	0	0	0	0	0	0	5	0	0	0	20	0	20	0	0	0	0	0	0
AB11	0	0	0	0	0	0	0	0	0	5	0	0	0	0	0	0	0	0	0	0	0	0	0	0	0	0	0	15	0	0	0	0	0	0	5	0	1	0	0	0	25	0	30	0	0	0	0	0	0
AB12	0	0	0	0	0	0	0	0	0	5	0	0	0	0	0	0	0	0	0	0	0	0	0	0	0	0	0	30	0	0	0	0	0	0	0	0	0	0	0	0	25	0	30	0	0	0	0	0	0
AB13	0	0	0	0	0	0	0	0	0	5	0	0	0	0	0	0	0	0	0	0	0	0	0	0	0	0	0	10	0	0	0	0	0	0	0	0	0	0	0	0	20	0	30	0	0	0	0	0	0
AB14	0	0	0	0	0	0	0	0	0	40	0	0	0	0	0	0	0	0	0	0	0	0	0	0	0	0	0	75	0	0	0	0	0	0	0	0	0	0	0	0	5	0	30	0	0	0	0	0	0
AB15	0	0	0	0	0	0	0	0	0	30	0	0	0	0	0	0	0	0	0	0	0	0	0	0	0	0	0	50	0	0	0	0	0	0	0	0	0	0	0	0	0	0	60	0	0	0	0	0	0
AB16	0	0	0	0	0	0	0	0	0	40	0	0	0	0	0	0	0	0	0	0	0	0	0	0	0	0	0	80	0	0	0	0	0	0	0	0	0	0	0	0	0	0	25	0	0	0	0	0	0
AB17	0	0	0	0	0	0	0	0	0	40	0	0	0	0	0	0	0	0	0	0	0	0	0	0	0	0	0	70	0	0	0	0	0	0	0	0	5	0	0	0	10	0	25	0	0	0	0	0	0
AB18	0	0	0	0	0	0	0	0	0	20	0	0	0	0	0	0	0	0	0	0	0	0	0	0	0	0	0	25	0	0	0	0	0	0	0	0	0	0	0	0	5	0	40	0	0	0	0	0	0
AB19	0	0	0	0	0	0	0	0	0	20	0	0	0	0	0	0	0	0	0	0	0	0	0	0	0	0	0	80	0	0	0	0	0	0	0	0	0	0	0	0	5	0	40	0	0	0	0	0	0
AB20	0	0	0	0	0	0	0	0	0	50	0	0	0	0	0	0	0	0	0	0	0	0	0	0	0	0	0	70	0	0	0	0	0	0	0	0	0	0	0	0	10	0	40	0	0	0	0	0	0
AB21	0	0	0	0	0	0	0	0	0	40	0	0	0	0	0	0	0	0	0	0	0	0	0	0	0	0	0	80	0	0	0	0	0	0	0	0	1	0	0	0	0	0	20	0	0	0	0	0	0
AB22	0	0	0	0	0	0	0	0	0	30	0	0	0	0	0	0	0	0	0	0	0	0	0	0	0	0	0	80	0	0	0	0	0	0	0	0	0	0	0	0	5	0	15	0	0	0	0	0	0
AB23	0	0	0	0	0	0	0	0	0	60	0	0	0	0	0	0	0	0	0	0	0	0	0	0	0	0	0	20	0	0	0	0	0	0	0	0	0	0	0	0	15	0	20	0	0	0	0	0	0
AC01	0	0	0	0	0	0	0	0	0	50	0	0	0	0	0	0	0	0	0	0	0	0	0	0	0	0	0	5	0	0	0	0	0	0	0	0	0	0	0	0	15	0	0	0	0	0	0	0	0
AC02	0	0	0	0	0	0	0	0	0	50	0	0	0	0	0	0	0	0	0	3	0	0	0	0	0	0	0	25	0	0	0	0	0	0	0	0	0	0	0	0	15	0	0	0	0	0	0	0	0
AC03	0	0	0	0	0	0	0	0	0	25	0	0	0	0	0	0	0	0	0	0	0	0	0	0	0	0	0	15	0	0	0	0	0	0	0	0	0	0	0	0	5	20	0	0	0	0	0	0	0
AC04	0	0	0	0	0	0	0	0	0	70	0	0	0	0	0	0	0	0	0	5	0	0	0	0	0	0	0	30	0	0	0	0	0	0	0	0	0	0	0	0	5	0	0	0	0	0	0	0	0
AC05	0	0	0	0	0	0	0	0	0	80	0	0	0	0	0	0	0	0	0	3	0	0	0	0	0	0	0	30	0	0	0	0	0	0	0	0	0	0	0	0	0	0	0	0	0	0	0	0	0
AC06	0	0	0	0	0	0	0	0	0	80	0	0	0	0	0	0	0	0	0	0	3	0	0	0	0	0	0	40	0	0	0	0	0	0	0	0	0	0	0	0	0	0	0	0	0	0	0	0	0
AC07	0	0	0	0	0	0	0	0	0	80	0	0	0	0	0	0	0	0	0	0	0	0	0	0	0	0	0	25	0	0	0	0	0	0	0	0	0	0	0	0	10	3	0	0	0	0	0	0	0
AC08	0	0	0	0	0	0	0	0	0	90	0	0	0	0	0	0	0	0	0	0	0	0	0	0	0	0	0	0	0	0	0	0	0	0	0	0	0	0	0	0	0	0	0	0	0	0	0	0	0
AC09	0	0	0	0	0	0	0	0	0	70	0	0	0	0	0	0	0	0	0	0	5	0	0	0	0	0	0	0	0	0	0	0	0	0	5	0	0	0	0	0	5	0	0	0	0	0	0	0	0
AC10	0	0	0	0	0	0	0	0	0	90	0	0	0	0	0	0	0	0	0	0	0	0	0	0	0	0	0	15	0	0	0	0	0	0	5	0	0	0	0	0	5	0	0	0	0	0	0	0	0
AC11	0	0	0	0	0	0	0	0	0	10	0	0	0	0	0	0	0	0	0	0	0	0	0	0	0	0	0	0	0	0	0	0	0	0	0	0	0	0	0	0	15	0	0	0	0	0	0	0	0
AC12	0	0	0	0	0	0	0	0	0	25	0	0	0	0	0	0	0	0	0	0	5	0	0	0	0	0	0	0	0	0	0	0	0	0	0	0	0	0	0	0	25	10	0	0	0	0	0	0	0
AC13	0	0	0	0	0	0	0	0	0	80	0	0	0	0	0	0	0	0	0	0	0	0	0	0	0	0	0	0	0	0	0	0	0	0	0	0	0	0	0	0	0	15	0	0	0	0	0	0	0
AC14	0	0	0	0	0	0	0	0	0	70	0	0	0	0	0	0	0	0	0	0	0	0	0	0	0	0	0	5	0	0	0	0	0	0	0	0	0	0	0	0	0	5	0	0	0	0	0	0	0
AC15	0	0	0	0	0	0	0	0	0	90	0	0	0	0	0	0	0	0	0	0	0	0	0	0	0	0	0	15	0	0	0	0	0	0	0	0	0	0	0	0	0	0	10	0	0	0	0	0	0
AC16	0	0	0	0	0	0	0	0	0	20	0	0	0	0	0	0	0	0	0	0	0	0	0	0	0	0	0	0	0	0	0	0	0	0	0	0	0	0	0	0	3	0	70	0	0	0	0	0	0
AC17	0	0	0	0	0	0	0	0	0	50	0	0	0	0	5	0	0	0	0	0	0	0	0	0	0	0	0	5	0	0	0	0	0	0	0	0	0	0	0	0	5	0	20	0	0	0	0	0	0
AC18	0	0	0	0	0	0	0	0	0	80	0	0	0	0	0	0	0	0	0	0	0	0	0	0	0	0	0	10	0	0	0	0	0	0	0	0	0	0	0	0	0	0	0	0	0	0	0	0	0
AC19	0	0	0	0	0	0	0	0	0	70	0	0	0	0	20	0	0	0	0	0	0	0	0	0	0	0	0	3	0	0	0	0	0	0	0	0	0	0	0	0	0	0	10	0	0	0	0	0	0
AC20	0	0	0	0	0	0	0	0	0	50	0	0	0	0	0	0	0	0	0	0	0	0	0	0	0	0	0	5	0	0	0	0	0	0	0	0	0	0	0	0	0	0	50	0	0	0	0	0	0
AD01	0	0	0	0	0	0	0	0	0	0	0	0	0	0	0	0	0	0	0	0	0	0	0	0	0	0	0	0	0	0	0	0	0	0	0	0	0	0	0	0	15	0	0	0	0	0	0	0	0
AD02	0	0	0	0	0	0	0	0	0	15	0	0	0	0	0	0	0	0	0	0	0	0	0	0	0	0	0	0	0	0	0	0	0	0	0	0	0	0	0	0	15	0	0	0	0	0	0	0	0
AD03	0	0	0	0	0	0	0	0	0	5	0	0	0	0	0	0	0	0	0	0	0	0	0	0	0	0	0	0	0	0	0	0	0	0	0	0	3	0	0	0	10	5	10	0	0	0	0	0	0
AD04	0	0	0	0	0	0	0	0	0	25	0	0	0	0	0	0	0	0	0	0	0	0	0	0	0	0	0	0	0	0	0	0	0	0	0	0	3	0	0	0	25	0	0	0	0	0	0	0	0
AD05	0	0	0	0	0	0	0	0	0	20	0	0	0	0	0	0	0	0	0	0	0	0	0	0	0	0	0	5	0	0	0	0	0	0	0	0	3	0	0	0	20	0	0	0	0	0	0	0	0
AD06	0	0	0	0	0	0	0	0	0	15	0	0	0	0	0	0	0	0	0	0	0	0	0	0	0	0	0	0	0	0	0	0	0	0	0	0	3	0	0	0	15	0	0	0	0	0	0	0	0
AD07	0	0	0	0	0	0	0	0	0	15	0	0	0	0	0	0	0	0	0	0	0	0	0	0	0	0	0	0	0	0	0	0	0	0	0	0	0	0	0	0	15	0	0	0	0	0	0	0	0
AD08	0	0	0	0	0	0	0	0	0	20	0	0	0	0	0	0	0	0	0	0	0	0	0	0	0	0	0	0	0	0	0	0	0	0	0	0	3	0	0	0	30	10	0	0	0	0	0	0	0
AD09	0	0	0	0	0	0	0	0	0	10	0	0	0	0	0	0	0	0	0	0	0	0	0	0	0	0	0	0	0	0	0	0	0	0	0	0	0	0	0	0	20	5	0	0	0	0	0	0	0
AD10	0	0	0	0	0	0	0	0	0	10	0	0	0	0	0	0	0	0	0	0	0	0	0	0	0	0	0	0	0	0	0	0	0	0	0	0	0	0	0	0	10	0	15	0	0	0	0	0	0
AD11	0	0	0	0	0	0	0	0	0	50	0	0	0	0	0	0	0	0	0	0	0	0	0	0	0	0	0	5	0	0	0	0	0	0	0	0	0	0	0	0	15	0	0	0	0	0	0	0	0
AD12	0	0	0	0	0	0	0	0	0	50	0	0	0	0	0	0	0	0	0	0	0	0	0	0	0	0	0	10	0	0	0	0	0	0	0	0	0	0	0	0	5	0	0	0	0	0	0	0	0
AD13	0	0	0	0	0	0	0	0	0	30	0	0	0	0	0	0	0	0	0	0	0	0	0	0	0	0	0	10	0	0	0	0	0	0	0	0	0	0	0	0	15	0	0	0	0	0	0	0	0
AD14	0	0	0	0	0	0	0	0	0	20	0	0	0	0	0	0	0	0	0	0	0	0	0	0	0	0	0	0	0	0	0	0	0	0	0	3	0	0	0	0	5	0	0	0	0	0	0	0	0
AD15	0	0	0	0	0	0	0	0	0	15	0	0	0	0	0	0	0	0	0	0	0	0	0	0	0	0	0	5	0	0	0	0	0	0	0	0	0	0	0	0	5	0	0	0	0	0	0	0	0
AD16	0	0	0	0	0	0	0	0	0	15	0	0	0	0	0	0	0	0	0	0	0	0	0	0	0	0	0	3	0	0	0	0	0	0	0	0	0	0	0	0	5	10	0	0	0	0	0	0	0
AD17	0	0	0	0	0	0	0	0	0	5	0	0	0	0	0	0	0	0	0	0	0	0	0	0	0	0	0	10	0	0	0	0	0	0	0	3	0	0	0	0	0	0	0	0	0	0	0	0	0
AD18	0	0	0	0	0	0	0	0	0	30	0	0	0	0	0	0	0	0	0	0	0	0	0	0	0	0	0	0	0	0	0	0	0	0	0	3	0	0	0	0	0	0	0	0	0	0	0	0	0
AD19	0	0	0	0	0	0	0	0	0	20	0	0	0	0	0	0	0	0	0	0	0	0	0	0	0	0	0	5	0	0	0	0	0	0	0	0	0	0	0	0	10	0	0	0	0	0	0	0	0
AD20	0	0	0	0	0	0	0	0	0	20	0	0	0	0	0	0	0	0	0	0	0	0	0	0	0	0	0	0	0	0	0	0	0	0	0	1	0	0	0	0	5	0	0	0	0	0	0	0	0
AE01	0	0	0	0	0	0	0	0	0	20	0	0	0	0	0	0	0	5	0	0	15	0	0	0	0	0	3	0	0	1	0	0	0	0	0	0	0	0	10	0	10	0	0	0	0	0	0	0	0
AE02	0	0	0	0	0	0	0	0	0	50	0	0	0	0	10	0	0	0	0	0	0	0	0	0	0	0	0	0	0	0	0	0	20	0	5	0	0	0	0	0	0	0	0	0	0	0	0	0	0
AE03	0	0	0	0	0	0	30	0	0	50	0	0	0	0	0	0	0	0	0	0	0	0	0	0	0	0	0	0	0	0	0	0	10	0	0	0	0	0	0	0	0	0	0	0	0	0	0	0	0
AE04	0	0	0	0	0	0	30	0	0	15	0	0	0	0	0	0	0	0	0	0	0	0	0	0	0	0	0	0	0	0	0	0	20	0	0	0	0	0	0	0	0	0	0	0	0	0	0	0	0
AE05	0	0	0	0	0	0	0	0	0	60	0	0	0	0	0	0	0	0	0	0	0	0	0	0	0	0	0	0	0	0	0	0	0	0	0	0	0	0	0	0	0	0	0	0	0	0	0	0	0
AE06	0	0	0	0	0	0	30	0	0	25	0	0	0	0	0	0	0	0	0	0	0	0	5	0	0	0	0	0	0	0	0	0	15	0	0	0	0	0	0	0	0	0	0	0	0	0	0	0	0
AE07	0	0	0	0	0	0	50	0	0	60	0	0	0	0	0	0	0	0	0	0	0	0	0	0	0	0	0	0	0	0	0	0	10	0	0	0	0	0	0	0	0	0	0	0	0	0	0	0	0
AE08	0	0	0	0	0	0	0	0	0	10	0	0	0	0	0	0	0	0	0	0	0	0	0	0	0	0	0	0	0	0	0	0	10	0	0	0	0	0	0	0	0	0	0	0	0	0	0	0	0
AE09	0	0	0	0	0	0	20	0	0	30	0	0	0	0	25	0	0	0	0	0	0	0	5	0	0	0	0	0	0	0	0	0	20	0	0	0	0	0	0	0	0	0	0	0	0	5	0	0	0
AE10	0	0	0	0	0	0	0	0	0	50	0	0	0	0	0	0	0	0	0	0	0	0	0	0	0	0	0	0	0	0	0	0	10	0	0	0	0	0	5	0	0	3	0	0	0	0	0	0	0
AE11	0	0	0	0	15	0	0	0	0	20	0	0	0	0	0	0	0	0	0	0	0	0	0	0	0	0	0	0	0	0	0	0	50	0	0	0	0	0	0	0	0	0	0	0	0	5	0	0	0
AE12	0	0	0	0	0	0	0	0	0	70	0	0	0	0	0	0	0	0	0	0	0	0	0	0	0	0	0	0	0	0	0	0	0	0	5	0	0	0	0	0	15	5	0	0	0	0	0	0	0
AE13	0	0	0	0	0	0	5	0	0	50	0	0	0	0	0	0	0	0	0	0	0	0	0	0	0	0	0	5	0	0	0	0	0	0	0	0	0	0	0	0	0	15	0	0	0	0	0	0	0
AE14	0	0	0	0	0	0	5	0	0	40	0	0	0	0	0	0	0	0	0	0	0	0	0	0	0	0	0	5	0	0	0	0	0	0	0	0	3	0	0	0	15	0	0	0	0	0	0	0	0
AE15	0	0	0	0	0	0	0	0	0	50	0	0	0	0	0	0	0	0	0	0	0	0	0	0	0	0	0	3	0	0	0	0	0	0	0	0	0	0	0	0	0	0	0	0	0	0	0	0	0
AE16	0	0	0	0	0	0	0	0	0	70	0	0	0	0	3	0	0	0	0	0	0	0	0	0	0	0	0	0	0	0	0	0	5	0	0	0	0	0	0	0	0	0	0	0	0	0	0	0	0
AE17	0	0	0	0	0	0	0	0	0	50	0	0	0	0	0	0	0	0	0	0	0	0	0	0	0	0	0	5	0	0	0	0	0	0	0	0	0	0	0	0	5	15	0	0	0	0	0	0	0
AE18	0	0	0	0	0	0	0	0	0	90	0	0	0	0	0	0	0	0	0	0	0	0	0	0	0	0	0	0	0	0	0	0	5	0	0	0	0	0	0	0	0	0	0	0	0	0	0	0	0
AE19	0	0	0	0	30	0	0	0	0	0	0	0	0	0	0	0	0	0	0	0	0	0	0	0	0	0	0	0	0	0	0	5	15	0	0	0	0	10	0	0	0	0	0	0	0	10	0	0	0
AE20	0	0	0	0	0	0	10	0	0	40	0	0	0	0	0	0	0	3	0	0	0	0	0	0	0	0	0	0	0	0	0	0	0	0	0	0	3	0	25	0	0	0	0	0	0	10	0	1	0
BA01	5	0	0	0	0	0	0	0	5	3	0	0	0	0	0	0	0	0	0	0	0	0	0	0	0	0	0	0	0	1	0	0	0	0	0	0	3	0	0	3	5	5	0	0	0	5	0	0	0
BA02	10	0	0	0	10	0	0	0	0	0	0	0	0	0	0	0	0	0	0	0	0	0	0	0	0	0	0	0	0	0	0	0	0	0	20	0	0	0	0	0	0	0	0	0	0	0	0	0	0
BA03	0	0	0	0	10	0	0	0	0	5	0	0	0	0	0	0	0	0	0	0	0	0	0	0	0	0	0	0	0	5	0	0	0	0	0	0	0	0	0	0	5	0	0	0	0	0	0	0	0
BA04	0	0	0	0	0	0	0	0	0	50	0	0	0	0	0	0	0	0	0	0	0	0	0	0	0	0	0	5	0	0	0	0	0	0	5	0	0	0	0	5	10	0	0	0	0	0	0	0	0
BA05	5	0	0	0	5	0	0	0	0	5	0	0	0	0	0	0	0	0	0	0	0	0	0	0	0	0	0	0	0	0	0	0	0	0	0	0	0	0	0	0	0	0	0	0	5	5	0	0	0
BA06	0	0	0	0	0	0	0	0	0	5	0	0	0	0	0	0	0	30	0	0	20	0	0	0	0	0	0	0	0	5	0	0	0	0	10	0	0	0	0	0	15	0	0	0	0	0	0	0	0
BA07	0	0	0	0	0	0	0	0	0	25	0	0	0	0	0	0	0	5	0	0	0	0	0	0	0	0	0	0	0	5	0	0	0	0	0	0	3	0	0	0	0	0	0	0	0	0	0	0	0
BA08	0	0	0	0	0	0	0	0	0	20	0	0	0	0	0	0	0	0	0	0	0	0	0	0	0	0	0	5	0	5	0	0	0	0	10	0	0	0	0	5	5	0	0	0	0	0	0	0	0
BA09	0	0	0	0	0	0	0	0	0	20	0	0	0	0	0	0	0	0	0	0	0	0	0	0	0	0	0	5	0	5	0	0	0	0	0	0	0	0	0	5	5	0	0	0	0	0	0	0	0
BA10	10	0	0	0	0	0	10	0	0	20	0	0	0	0	0	0	0	0	0	0	0	0	0	0	0	0	0	0	0	0	0	0	0	0	5	0	0	0	0	10	0	0	0	0	10	0	0	0	0
BA11	10	0	0	0	0	0	0	0	0	0	0	0	0	0	0	0	0	5	0	0	0	0	0	0	0	0	0	0	0	0	0	0	0	0	0	0	0	0	0	0	5	0	0	0	0	0	0	0	0
BA12	0	0	0	0	0	0	0	0	10	0	0	0	0	0	0	0	0	15	0	0	0	0	0	0	0	0	0	0	0	1	0	0	0	0	0	0	0	0	0	5	10	0	0	0	0	0	0	0	0
BA13	5	0	0	0	0	0	0	0	0	0	0	0	0	0	0	0	0	0	0	0	0	0	0	0	0	0	0	0	0	0	0	0	0	0	0	0	0	0	0	0	0	0	0	0	0	0	0	0	0
BA14	0	0	0	0	0	0	0	0	0	0	0	0	0	0	0	0	0	0	0	0	0	0	0	0	0	0	0	0	0	0	0	0	0	0	0	0	0	0	0	0	0	0	0	0	0	0	0	0	0
BA15	0	0	0	0	0	0	0	0	0	0	0	0	0	0	0	0	0	0	0	0	0	0	0	0	0	0	0	0	0	0	0	0	0	0	0	0	0	0	0	0	0	0	0	0	0	0	0	0	0
BA16	0	0	0	0	0	0	20	0	0	30	0	0	0	0	0	0	0	0	0	10	0	0	0	0	0	0	0	0	0	0	0	0	0	0	0	0	0	0	0	15	20	0	0	0	0	0	0	0	0
BC01	0	0	0	0	0	0	0	0	0	5	0	0	0	0	0	0	0	0	0	5	0	0	0	0	0	0	0	0	0	1	0	0	0	0	0	0	3	0	0	0	10	0	0	0	0	0	0	0	0
BC02	0	0	0	0	0	0	0	0	0	30	0	0	0	0	0	0	0	10	0	0	0	0	0	0	0	0	0	0	0	0	0	0	0	0	20	0	0	0	0	0	10	0	0	0	0	0	0	0	0
BC03	0	0	0	0	0	0	0	0	0	10	0	0	0	0	0	0	0	15	0	0	0	0	0	0	0	0	0	0	0	0	0	0	0	0	0	0	0	0	0	0	15	0	0	0	0	0	0	0	0
BC04	0	0	0	0	0	0	0	0	0	15	0	0	0	0	0	0	0	10	0	0	0	0	0	0	0	0	0	0	0	0	0	0	0	0	0	0	0	0	0	0	15	0	0	0	0	0	0	0	0
BC05	0	0	0	0	0	0	0	0	0	15	0	0	0	0	0	0	0	0	0	0	5	0	0	0	0	0	0	0	0	0	0	0	0	0	0	0	0	0	0	10	10	0	0	0	0	0	0	0	0
BC06	0	0	0	0	0	0	0	0	0	20	0	0	0	0	0	0	0	0	0	0	0	0	0	0	0	0	0	0	0	0	0	0	0	0	0	0	0	0	0	0	10	0	0	0	0	0	0	0	0
BC07	0	0	0	0	0	0	0	0	30	20	0	0	0	0	0	0	0	0	0	0	0	0	0	0	0	0	0	0	0	0	0	0	0	0	10	0	0	0	0	10	0	0	0	0	0	0	0	0	0
BC08	0	0	0	0	0	0	10	0	30	15	0	0	0	0	0	0	0	0	0	0	0	0	0	0	0	0	0	0	0	5	0	0	0	0	0	0	0	0	0	0	20	0	0	0	0	0	0	0	1
BC09	0	0	0	0	0	0	10	0	15	15	0	0	0	0	0	0	0	0	0	0	0	0	0	0	0	0	0	0	0	0	0	0	0	0	0	0	5	0	0	0	15	0	0	0	0	0	0	0	0
BC10	10	0	0	0	10	0	0	0	0	0	0	0	0	0	0	0	0	5	0	5	0	0	0	0	0	0	0	0	0	0	0	0	0	0	0	0	0	0	0	0	0	0	0	0	0	5	0	0	0
BC11	0	0	0	0	0	0	0	0	0	10	0	0	0	0	0	0	0	0	0	0	0	0	0	0	0	0	0	0	0	0	0	0	0	0	0	0	0	0	0	0	10	0	0	0	0	0	0	0	0
BC12	0	0	0	0	0	0	10	0	0	20	0	0	0	0	0	0	0	5	0	0	0	0	0	0	0	0	0	0	0	0	0	0	0	0	0	0	0	0	0	0	10	0	0	0	0	0	0	0	0
BC13	10	0	0	0	0	0	0	0	0	0	0	0	0	0	0	0	0	10	0	0	0	0	0	0	0	0	0	0	0	0	0	0	0	0	0	0	0	0	0	0	0	0	0	0	0	0	0	0	0
BC14	0	0	0	0	0	0	0	0	0	15	0	0	0	0	0	0	0	0	0	0	0	0	0	0	0	0	0	0	0	0	0	0	0	0	0	0	0	0	0	0	20	0	0	0	0	0	0	0	0
BC15	0	0	0	0	0	0	0	0	0	20	0	10	0	0	0	0	0	5	0	0	0	0	0	0	0	0	0	0	0	0	0	0	0	0	0	0	0	0	0	0	10	0	20	0	0	0	0	0	0
BC16	0	0	0	0	0	0	0	0	0	10	0	0	0	0	0	0	0	0	0	0	0	0	0	0	0	0	0	0	0	0	0	0	0	0	0	0	0	0	0	0	10	10	0	0	0	0	0	0	0
BC17	0	0	0	0	0	0	0	0	0	20	0	0	0	0	0	0	0	0	0	0	0	0	0	0	0	0	0	0	0	0	0	0	0	0	0	0	10	0	0	0	15	0	0	0	0	0	0	0	0
BC18	0	0	0	0	0	0	0	0	0	20	0	0	0	0	0	0	0	0	0	0	0	0	0	0	0	0	0	0	0	0	0	0	0	0	10	0	0	0	0	0	10	0	0	0	0	0	0	0	0
BC19	0	0	0	0	0	0	0	0	0	10	0	0	0	0	0	0	0	5	0	0	0	0	0	0	0	0	0	0	0	0	0	0	0	0	0	0	0	0	0	0	10	5	0	0	0	0	0	0	0
BC20	0	0	0	0	0	0	0	0	0	20	0	0	0	0	0	0	0	0	0	0	0	0	0	0	0	0	0	0	0	0	0	0	0	0	0	0	0	0	0	0	20	0	0	0	0	0	0	0	0
BD01	0	0	0	0	0	0	0	0	0	20	0	0	0	0	0	0	0	10	0	0	0	0	0	0	0	0	0	0	0	0	0	0	0	0	0	0	0	0	0	0	15	0	0	0	0	0	0	0	0
BD02	0	0	0	0	0	0	0	0	0	10	0	0	0	0	0	0	0	0	0	0	0	0	0	0	0	0	0	0	0	0	0	0	0	0	0	0	0	0	0	0	20	0	0	0	0	0	0	0	0
BD03	0	0	0	0	0	0	0	0	0	15	0	0	0	0	0	0	0	10	0	0	0	0	0	0	0	0	0	0	0	0	0	0	0	0	10	0	3	0	0	0	15	10	0	0	0	0	0	0	0
BD04	0	0	0	0	0	0	0	0	0	10	0	0	0	0	0	0	0	0	0	0	0	0	0	0	0	0	0	0	0	0	0	0	0	0	0	0	0	0	0	0	20	0	0	0	0	0	0	0	0
BD05	0	0	0	0	0	0	0	0	0	10	0	0	0	0	0	0	0	0	0	0	0	0	0	0	0	0	0	0	0	0	0	0	0	0	0	0	3	0	0	0	15	0	0	0	0	0	0	0	0
BD06	0	0	0	0	0	0	0	0	0	10	0	0	0	0	0	0	0	0	0	0	0	0	0	0	0	0	0	0	0	0	0	0	0	0	0	0	0	0	0	0	0	0	0	0	0	0	0	0	0
BD07	0	0	0	0	0	0	0	0	0	10	0	0	0	0	0	0	0	0	0	0	0	0	0	0	0	0	0	0	0	0	0	0	0	0	10	0	0	0	0	0	10	0	0	0	0	0	0	0	0
BD08	0	0	0	0	0	0	0	0	0	10	0	0	0	0	0	0	0	10	0	0	0	0	0	0	0	0	0	0	0	0	0	0	0	0	0	0	10	0	0	0	15	0	0	0	0	0	0	0	0
BD09	0	0	0	0	0	0	0	0	0	10	0	0	0	0	0	0	0	0	0	0	0	0	0	0	0	0	0	0	0	0	0	0	0	0	0	0	0	0	0	0	10	0	0	0	0	0	0	0	0
BD10	0	0	0	0	0	0	0	0	0	15	0	0	0	0	0	0	0	0	0	0	0	0	0	0	0	0	0	0	0	0	0	0	0	0	0	0	15	0	0	0	15	5	0	0	0	0	0	0	0
BD11	0	0	0	0	0	0	0	0	60	15	0	0	0	0	0	0	5	10	0	0	5	0	0	0	0	0	0	0	0	0	0	0	0	0	0	0	0	0	0	5	15	0	0	0	0	0	0	0	0
BD12	0	0	0	0	0	0	0	0	0	60	0	0	0	0	0	0	0	0	0	0	0	0	0	0	0	0	0	0	0	0	0	0	0	0	0	0	0	0	0	10	0	0	0	0	0	0	0	0	0
BD13	0	0	0	0	0	0	0	0	30	40	0	0	0	0	0	0	0	0	0	0	0	0	0	0	0	0	0	0	0	1	0	0	0	0	0	0	0	0	0	0	15	0	0	0	0	0	0	0	0
BD14	5	0	0	0	0	0	0	0	70	20	0	0	0	0	0	0	0	5	0	0	0	0	0	5	0	0	0	0	0	0	0	0	0	0	0	0	3	0	0	0	10	5	0	0	0	0	0	0	0
BD15	0	0	0	0	0	0	0	0	0	20	0	0	0	0	0	0	0	0	0	0	0	0	0	0	0	0	0	0	0	0	0	0	0	0	0	0	0	0	0	5	0	0	0	0	0	0	0	0	0
BD16	0	0	0	0	0	0	0	0	0	25	0	0	0	0	0	0	0	0	0	0	0	0	0	0	0	0	0	10	0	0	0	0	0	0	10	0	0	0	0	0	10	0	0	0	0	0	0	0	0
BD17	0	0	0	0	0	0	0	0	20	30	0	0	0	0	0	0	0	0	0	0	5	0	0	0	0	0	0	0	0	0	0	0	0	0	0	0	5	0	0	0	15	0	0	0	0	0	0	0	0
BD18	0	0	0	0	0	0	0	0	0	40	0	0	0	0	0	0	0	0	0	0	5	0	0	0	0	0	0	10	0	0	0	0	0	0	5	0	0	0	0	10	0	0	0	0	0	0	0	0	0
BD19	0	0	0	0	0	0	0	0	0	40	0	0	0	0	0	0	0	0	0	0	0	0	0	0	0	0	0	0	0	0	0	0	0	0	0	0	0	0	0	10	0	0	0	0	0	0	0	0	0
BD20	0	0	0	0	0	0	0	0	0	30	0	0	0	0	0	0	0	0	0	0	0	0	0	0	0	0	0	0	0	0	0	0	0	0	0	0	0	0	0	0	15	0	0	0	0	0	0	0	0
BE01	0	0	0	0	0	0	0	0	0	10	0	0	0	0	0	0	0	0	0	0	0	0	0	0	0	0	0	5	0	0	0	0	0	0	5	0	0	0	0	0	15	10	0	0	0	0	0	0	0
BE02	10	0	0	0	0	0	0	0	0	10	0	0	0	0	0	0	0	0	0	0	0	0	0	0	0	0	0	5	0	0	0	0	0	0	0	0	0	0	0	0	10	15	0	0	0	0	0	0	0
BE03	0	0	0	0	0	0	0	0	0	15	0	0	0	0	0	20	0	0	0	0	20	0	0	0	0	0	0	5	0	0	0	0	10	0	0	0	0	0	0	0	10	10	0	0	0	0	0	0	0
BE04	10	0	0	0	0	0	0	0	0	20	0	0	20	0	0	0	0	5	0	0	10	0	0	0	0	0	0	0	0	0	20	0	10	0	0	0	0	0	0	0	0	0	0	0	0	0	0	0	0
BE05	0	0	0	0	0	0	0	0	0	30	0	0	0	0	3	0	0	0	0	3	20	0	0	0	0	0	0	0	0	0	0	0	10	0	0	0	0	0	0	0	10	5	0	0	0	0	0	0	0
BE06	20	0	0	0	0	0	0	0	0	40	0	10	0	0	0	0	0	0	0	0	0	0	0	0	0	0	0	0	0	0	10	0	0	0	0	0	0	0	0	5	10	0	0	0	0	0	0	0	0
BE07	0	0	0	0	0	0	0	0	0	40	0	0	0	0	0	0	0	0	0	0	0	0	0	0	0	0	0	3	0	0	0	0	0	0	0	0	0	0	0	15	5	5	0	0	0	0	0	0	0
BE08	0	0	0	0	0	0	0	0	0	30	0	0	0	0	0	0	0	0	0	0	0	0	0	0	0	0	0	5	0	0	0	0	0	0	0	0	0	0	0	0	5	0	0	0	0	0	0	0	0
BE09	0	0	0	0	0	0	0	0	0	10	0	0	0	0	0	0	0	0	0	0	0	0	0	0	0	0	0	5	0	0	0	0	0	0	0	0	0	0	0	0	10	15	0	0	0	0	0	0	0
BE10	15	0	0	0	20	0	0	0	0	30	0	0	0	0	0	0	0	10	0	5	0	0	0	0	0	0	0	0	0	0	0	0	0	0	0	0	0	0	0	0	0	0	0	0	0	0	0	0	0
BE11	0	0	0	0	0	0	0	0	0	10	0	0	0	0	0	0	0	5	0	0	0	0	0	0	0	0	0	0	0	0	0	0	0	0	0	0	0	0	0	0	20	0	0	0	0	0	0	0	0
BE12	0	0	0	0	0	0	0	0	0	10	0	0	0	0	0	0	0	0	0	0	0	0	0	0	0	0	0	0	0	0	0	0	0	0	0	0	0	0	0	0	10	5	0	0	0	0	0	0	0
BE13	0	0	0	0	0	0	0	0	0	20	0	0	0	0	0	0	0	0	0	0	0	0	0	0	0	0	0	0	0	0	0	0	0	0	0	0	0	0	0	0	15	5	0	0	0	0	0	0	0
BE14	0	0	0	0	0	0	0	0	0	10	0	0	0	0	0	0	0	0	0	0	0	5	0	0	0	0	0	0	0	0	0	0	0	0	0	0	5	0	0	0	15	5	0	0	0	0	0	0	0
BE15	0	0	0	0	0	0	0	0	0	20	0	0	0	0	0	0	0	0	0	0	0	0	0	0	0	0	0	0	0	0	0	0	0	0	0	0	0	0	0	0	15	0	0	0	0	0	0	0	0
BE16	0	0	0	0	0	0	0	0	0	10	0	0	0	0	0	0	0	0	0	0	0	0	0	0	0	0	0	0	0	0	0	0	0	0	0	0	0	0	0	0	10	0	10	0	0	0	0	0	0
BE17	0	0	0	0	0	0	0	0	0	10	0	0	0	0	0	0	0	0	0	0	0	0	0	0	0	0	0	0	0	0	0	0	0	0	0	0	0	0	0	0	15	10	0	0	0	0	0	0	0
BE18	0	0	0	0	0	0	0	0	0	0	0	0	0	0	0	0	0	5	0	0	0	0	0	0	0	0	0	0	0	0	0	0	0	0	0	0	5	0	0	0	0	0	15	0	0	0	0	0	0
BE19	0	0	0	0	0	0	0	0	0	15	0	0	0	0	0	0	0	0	0	0	0	0	0	0	0	0	0	0	0	0	0	0	0	0	0	0	0	0	0	0	15	0	0	0	0	0	0	0	0
BE20	0	0	0	0	0	0	0	0	0	15	0	0	0	0	0	0	0	0	0	0	0	0	0	0	0	0	0	0	0	0	0	0	0	0	0	0	0	0	0	0	15	0	0	0	0	0	0	0	0
BF01	0	0	0	0	0	0	0	0	0	15	0	0	0	0	0	0	0	0	0	0	10	0	0	0	0	0	0	0	0	0	0	0	0	0	0	0	5	0	0	0	15	5	0	0	0	0	0	0	0
BF02	0	0	0	0	0	0	0	0	0	15	0	0	0	0	0	0	0	5	0	0	0	0	0	0	0	0	0	0	0	0	0	0	0	0	0	0	0	0	0	0	10	5	0	0	0	0	0	0	0
BF03	0	0	0	0	0	0	0	0	0	15	0	0	0	0	0	0	0	0	0	0	0	0	0	0	0	0	0	0	0	0	0	0	0	0	0	0	3	0	0	10	20	5	0	0	0	0	0	0	0
BF04	0	0	0	0	0	0	0	0	0	20	0	0	0	0	0	0	0	0	0	0	0	0	0	0	0	0	0	0	0	0	0	0	0	0	0	0	0	0	0	10	10	15	0	0	0	0	0	0	0
BF05	0	0	0	0	0	0	0	0	0	15	0	0	0	0	0	0	0	0	0	0	0	0	0	0	0	0	0	0	0	0	0	0	0	0	0	0	5	0	0	0	0	0	0	0	0	0	0	0	0
BF06	0	0	0	0	0	0	0	0	0	30	0	0	0	0	0	0	0	0	0	0	0	0	0	0	0	0	0	0	0	0	0	0	0	0	0	0	0	0	0	10	0	0	0	0	0	0	0	0	0
BF07	0	0	0	0	0	0	0	0	0	20	0	0	0	0	0	0	0	0	0	0	0	0	0	0	0	0	0	0	0	0	0	0	0	0	0	0	0	0	0	0	20	10	0	0	0	0	0	0	0
BF08	0	0	0	0	0	0	0	0	0	20	0	0	0	0	0	0	0	0	0	0	0	0	0	0	0	0	0	0	0	0	0	0	0	0	0	0	0	0	0	0	15	10	0	0	0	0	0	0	0
BF09	0	0	0	0	0	0	0	0	0	10	0	0	0	0	0	0	0	0	0	0	0	0	0	0	0	0	0	0	0	0	0	0	0	0	0	0	0	0	0	0	0	0	5	0	0	0	0	0	0
BF10	0	0	0	0	0	0	0	0	0	20	0	0	20	0	0	0	0	10	0	0	0	0	0	0	0	0	0	0	0	0	0	0	0	0	0	0	0	0	0	10	10	0	0	0	0	0	0	0	0
BF11	0	0	0	0	0	0	0	0	0	5	0	0	0	0	0	0	0	5	0	0	0	0	0	0	0	0	0	0	0	0	0	0	0	0	0	0	5	0	0	0	10	0	0	0	0	0	0	0	0
BF12	0	0	0	0	0	0	0	0	0	15	0	0	0	0	0	0	0	20	0	0	0	0	0	0	0	0	0	0	0	0	0	0	0	0	0	0	5	0	0	0	10	5	0	0	0	0	0	0	0
BF13	0	0	0	0	0	0	0	0	0	25	0	0	0	0	0	0	0	10	0	0	0	0	0	0	0	0	0	0	0	0	0	0	0	0	0	0	0	0	0	0	0	0	0	0	0	0	0	0	0
BF14	0	0	0	0	0	0	0	0	0	40	0	0	0	0	0	0	0	0	0	0	0	0	0	0	0	0	0	0	0	0	0	0	0	0	0	0	0	0	0	0	10	5	5	0	0	0	0	0	0
BF15	0	0	0	0	0	0	0	0	0	30	0	0	0	0	0	0	0	0	0	0	0	0	0	0	0	0	0	5	0	0	0	0	0	0	0	0	0	0	0	0	15	0	0	0	0	0	0	0	0
BF16	0	0	0	0	0	0	0	0	0	30	0	0	0	0	0	0	0	0	0	0	0	0	0	0	0	0	0	5	0	0	0	0	0	0	0	0	0	0	0	0	10	5	0	0	0	0	0	0	0
BF17	0	0	0	0	0	0	0	0	0	20	0	0	0	0	0	0	0	0	0	0	0	0	0	0	0	0	0	20	0	0	0	0	0	0	0	0	0	0	0	0	20	10	10	0	0	0	0	0	0
BF18	0	0	0	0	0	0	0	0	0	25	0	0	0	0	0	0	0	0	0	0	0	0	0	0	0	0	0	0	0	0	0	0	0	0	0	0	0	0	0	0	10	0	0	0	0	0	0	0	0
BF19	0	0	0	0	0	0	0	0	0	25	0	0	0	0	0	0	0	0	0	0	0	0	0	0	0	0	0	5	0	0	0	0	0	0	0	0	0	0	0	10	10	0	0	0	0	0	0	0	0
BF20	0	0	0	0	0	0	0	0	0	10	0	0	0	0	0	0	0	0	0	0	0	0	0	0	0	0	0	0	0	0	0	0	0	0	0	0	0	0	0	0	10	0	10	0	0	0	0	0	0
Ca01.	0	0	0	0	0	0	0	0	0	15	0	0	0	0	0	0	0	0	0	0	0	0	0	0	0	0	0	0	0	0	0	0	0	0	5	0	0	0	0	0	30	5	0	0	0	0	0	0	0
Ca02.	0	0	0	0	0	0	0	0	0	30	0	0	0	0	0	0	0	0	0	0	0	0	0	0	0	0	0	0	0	0	0	0	0	0	0	0	0	0	0	0	25	0	0	0	0	0	0	0	0
Ca03.	0	0	0	0	0	0	0	0	0	55	0	0	0	0	0	0	0	0	0	0	0	0	0	0	0	0	0	0	0	0	0	0	0	0	0	0	0	0	0	30	0	0	0	0	0	0	0	0	0
Ca04.	0	0	0	0	0	0	0	0	0	20	0	0	0	0	0	0	0	0	0	0	0	0	0	0	0	0	0	0	0	0	0	0	0	0	0	0	0	0	0	0	0	0	0	0	0	0	0	0	0
Ca05.	0	0	0	0	0	0	0	0	0	25	0	0	0	0	0	0	0	10	0	0	0	0	0	0	0	0	0	0	0	0	0	0	0	0	0	0	0	0	0	0	25	0	0	0	0	0	0	0	0
Ca06.	0	0	0	0	0	0	0	0	0	30	0	0	0	0	0	0	0	0	0	0	0	0	0	0	0	0	0	0	0	0	0	0	0	0	0	0	0	0	0	0	20	10	0	0	0	0	0	0	0
Ca07.	0	0	0	0	0	0	0	0	0	25	0	0	0	0	0	0	0	0	0	0	0	0	0	0	0	0	0	5	0	0	0	0	0	0	15	0	0	0	0	0	15	10	0	0	0	0	0	0	0
Ca08.	0	0	0	0	0	0	0	0	0	40	0	0	0	0	0	0	0	0	0	0	0	0	0	0	0	0	0	5	0	0	0	0	0	0	0	0	0	0	0	30	0	0	0	0	0	0	0	0	0
Ca09.	0	0	0	0	0	0	0	0	0	40	0	0	10	0	0	0	0	0	0	0	0	0	0	0	0	0	0	0	0	0	0	0	0	0	0	0	0	0	0	0	15	0	5	0	0	0	0	0	0
Ca10.	0	0	0	0	0	0	0	0	0	25	0	0	0	0	0	0	0	0	0	0	0	0	0	0	0	0	0	10	0	0	0	0	0	0	0	0	0	0	0	0	20	0	0	0	0	0	0	0	0
Ca11.	0	0	0	0	0	0	0	0	0	15	0	0	0	0	0	0	0	0	0	0	0	0	0	0	0	0	0	0	0	0	0	0	0	0	0	0	0	0	0	0	20	0	0	0	0	0	0	0	0
Ca12.	0	0	0	0	0	0	0	0	0	40	0	0	0	0	0	0	0	0	0	0	0	0	0	0	0	0	0	0	0	0	0	0	0	0	0	0	0	0	0	5	5	0	0	0	0	0	0	0	0
Ca13.	0	0	0	0	0	0	0	0	0	20	0	0	0	0	0	0	0	0	0	0	0	0	0	0	0	0	0	0	0	0	0	0	0	0	0	0	0	0	0	0	15	5	0	0	0	0	0	0	0
Ca14.	0	0	0	0	0	0	0	0	0	25	0	0	0	0	0	0	0	0	0	0	0	0	0	0	0	0	0	0	0	0	0	0	0	0	0	0	0	0	0	5	5	0	0	0	0	0	0	0	0
Ca15.	0	0	0	0	0	0	0	0	0	30	0	0	0	0	0	0	0	0	0	0	0	0	0	0	0	0	0	0	0	0	0	0	0	0	0	0	0	0	0	0	15	0	0	0	0	0	0	0	0
Ca16.	0	0	0	0	0	0	0	0	0	25	0	0	0	0	0	0	0	0	0	0	0	0	0	0	0	0	0	0	0	0	0	0	0	0	0	0	0	0	0	5	10	0	0	0	0	0	0	0	0
Ca17.	0	0	0	0	0	0	0	0	0	40	0	0	0	0	0	0	0	0	0	0	0	0	0	0	0	0	0	10	0	0	0	0	0	0	0	0	0	0	0	0	5	0	0	0	0	0	0	0	0
Cb01	0	0	0	0	0	0	0	0	0	15	0	0	0	0	0	0	0	0	0	0	0	0	0	0	0	0	0	0	0	0	0	0	0	0	0	0	0	0	0	0	10	5	0	0	0	0	0	0	0
Cb02	0	0	0	0	0	0	0	0	0	10	0	0	0	0	0	0	0	5	0	0	5	0	0	0	0	0	0	0	0	0	0	0	0	0	0	0	0	0	0	0	10	0	0	0	0	0	0	0	0
Cb03	0	0	0	0	0	0	0	0	0	20	0	0	0	0	0	0	0	0	0	0	0	0	0	0	0	0	0	0	0	0	0	0	0	0	0	0	0	0	0	0	15	0	0	0	0	0	0	0	0
Cb04	0	0	0	0	0	0	0	0	0	10	0	0	0	0	0	0	0	5	0	0	0	0	0	0	0	0	0	0	0	1	0	0	0	0	0	0	0	0	0	0	15	0	0	0	0	0	0	0	0
Cb05	0	0	0	0	0	0	0	0	0	10	5	0	0	0	0	0	0	0	0	0	0	0	0	0	0	0	0	0	0	0	0	0	0	0	0	0	0	0	0	0	15	0	0	5	0	0	0	0	0
Cb06	0	0	0	0	0	0	0	0	0	25	0	0	0	0	0	0	0	5	0	0	0	0	0	0	0	0	0	0	0	0	0	0	0	0	0	0	0	0	0	0	15	5	0	0	0	0	0	0	0
Cb07	0	0	0	0	0	0	0	0	0	30	0	0	10	0	5	0	0	0	0	0	0	0	0	0	0	0	0	0	0	0	0	0	0	0	0	0	0	0	0	5	15	0	0	0	0	0	0	0	0
Cb08	0	0	0	0	0	0	0	0	0	15	0	0	0	0	0	0	0	5	0	0	0	0	0	0	0	0	0	0	0	0	0	0	0	0	0	0	0	0	0	0	15	0	0	0	0	0	0	0	0
Cb09	0	0	10	0	0	0	0	10	0	20	0	0	0	0	0	0	0	0	0	0	0	0	0	0	0	0	0	0	0	0	5	0	0	0	10	0	0	0	0	5	5	0	0	0	0	0	0	0	0
Cb10	0	0	0	0	0	0	0	0	0	20	0	0	0	0	0	0	0	0	0	0	0	0	0	0	0	0	0	0	0	0	0	0	0	0	0	0	0	0	0	0	15	0	0	0	0	0	0	0	0
Cb11	0	0	0	0	0	0	0	0	0	15	0	0	0	0	0	0	0	0	0	0	0	0	0	0	0	0	0	5	0	0	0	0	0	0	0	5	3	0	0	0	10	0	0	0	0	0	0	0	0
Cb12	0	0	0	0	0	0	0	0	0	15	0	0	0	0	0	0	0	0	0	0	0	0	0	0	0	0	0	0	0	0	0	0	0	0	0	0	3	0	0	0	5	0	0	0	0	0	0	0	0
Cb13	0	0	0	0	0	0	0	0	0	25	0	0	0	0	0	0	0	0	0	0	0	0	0	0	0	0	0	10	0	0	0	0	0	0	0	0	0	0	0	0	15	0	0	0	0	0	0	0	0
Cb14	0	0	0	0	0	0	0	0	0	70	0	0	0	0	0	0	0	0	0	0	0	0	0	0	0	0	0	0	0	0	0	0	0	0	5	0	0	0	0	0	0	0	0	0	0	0	0	0	0
Cb15	0	0	0	0	0	0	0	0	0	40	0	0	0	0	0	0	0	0	0	0	0	0	0	0	0	0	0	0	0	0	0	0	0	0	0	0	5	0	0	0	0	5	0	0	0	0	0	0	0
Cb16	0	0	0	0	0	0	0	0	0	30	0	0	0	0	0	0	0	0	0	0	0	0	0	0	0	0	0	15	0	0	0	0	0	0	0	0	0	0	0	0	10	0	0	0	0	0	0	0	0
Cb17	0	0	0	0	0	0	0	0	0	25	0	0	0	0	0	0	0	0	0	0	0	0	0	0	0	0	0	5	0	0	0	0	0	0	0	0	0	0	0	25	5	10	0	0	0	0	0	0	0
Cb18	0	0	0	0	0	0	0	0	0	15	0	0	0	0	0	0	0	0	0	0	0	0	0	0	0	0	0	5	0	0	0	0	0	0	0	0	0	0	0	0	10	0	0	0	0	0	0	0	0
Cb19	0	0	0	0	0	0	0	0	0	15	0	0	0	0	0	0	0	0	0	0	0	0	0	0	0	0	0	5	0	0	0	0	0	0	0	0	0	0	0	0	15	0	0	0	0	0	0	0	0
Cb20	0	0	0	0	0	0	0	0	0	15	0	0	0	0	0	0	0	0	0	0	0	0	0	0	0	0	0	0	0	0	0	0	0	0	0	0	0	0	0	0	5	0	0	0	0	0	0	0	0
Cc01	0	0	0	0	0	0	0	0	0	15	0	0	0	0	0	0	0	0	0	0	0	0	0	0	0	0	0	0	0	0	0	0	0	0	0	0	0	5	0	0	15	0	0	0	0	0	0	0	0
Cc02	0	0	0	0	0	0	0	0	0	15	0	0	0	0	0	0	0	0	0	0	0	0	0	0	0	0	0	0	0	0	0	0	0	0	10	0	0	5	0	0	10	5	0	0	0	0	0	0	0
Cc03	0	0	0	0	0	0	0	0	0	10	20	0	0	0	0	0	0	0	0	0	0	0	0	0	0	0	0	0	0	0	0	0	0	0	5	0	0	5	0	0	10	10	0	0	0	0	0	0	0
Cc04	0	0	0	0	0	0	0	0	0	10	0	0	10	0	0	0	0	0	0	0	0	0	0	0	0	0	0	0	0	0	0	0	0	0	0	5	0	5	0	0	15	10	0	0	0	0	0	0	0
Cc05	0	0	0	0	0	0	0	0	0	10	0	10	0	0	0	0	0	0	0	0	0	0	0	0	0	0	0	0	0	0	0	0	0	0	0	0	0	0	0	0	10	10	0	0	0	0	0	0	0
Cc06	0	0	0	0	0	0	0	0	0	10	0	10	0	0	0	0	0	0	0	0	0	0	0	0	0	0	0	10	0	0	0	0	0	0	0	0	0	0	0	0	10	10	0	0	0	0	0	0	0
Cc07	0	0	0	0	0	0	0	0	0	15	0	0	0	0	0	0	0	0	0	0	0	0	0	0	0	0	0	0	0	0	0	0	0	0	0	0	5	0	0	0	10	0	20	0	0	0	0	0	0
Cc08	0	0	0	0	0	0	0	0	0	10	0	0	0	0	0	0	0	0	0	0	0	0	0	0	0	0	0	0	0	0	0	0	0	0	0	0	10	0	0	0	5	10	0	0	0	0	0	0	0
Cc09	0	0	0	0	0	0	0	0	0	15	0	0	0	0	0	0	0	0	0	0	0	0	0	0	0	0	0	0	0	0	0	0	0	0	0	5	5	0	0	0	5	0	0	0	0	0	0	0	0
Cc10	0	0	0	0	0	0	0	0	0	10	0	0	0	0	0	0	0	0	0	0	0	0	0	0	0	0	0	0	0	0	0	0	0	0	0	10	5	0	0	0	5	5	0	0	0	0	0	0	0
Cc11	0	0	0	0	0	0	0	0	0	15	0	0	0	0	0	0	0	0	0	0	0	0	0	0	0	0	0	0	0	0	0	0	0	0	0	5	5	0	0	0	10	10	0	0	0	0	0	0	0
Cc12	0	0	0	0	0	0	0	0	0	15	0	0	0	0	0	0	0	0	0	0	0	0	0	0	0	0	0	0	0	0	0	0	0	0	0	5	5	0	0	0	10	10	0	0	0	0	0	0	0
Cc13	0	0	0	0	0	0	0	0	0	15	0	0	0	0	0	0	0	0	0	0	0	0	0	0	0	0	0	0	0	0	0	0	0	0	0	5	10	0	0	0	10	10	0	0	0	0	0	0	0
Cc14	0	0	0	0	0	0	0	0	0	30	0	0	0	0	0	0	0	0	0	0	0	0	0	0	0	0	0	0	0	0	0	0	0	0	0	0	0	0	0	0	15	10	0	0	0	0	0	0	0
Cc15	0	0	0	0	0	0	0	0	0	20	0	5	10	0	0	0	0	0	0	0	0	0	0	0	0	0	0	0	0	0	0	0	0	0	0	0	0	0	0	0	15	10	0	0	0	0	0	0	0
Cc16	0	0	0	0	0	0	0	0	0	20	0	0	0	0	0	0	0	0	0	0	0	0	0	0	0	0	0	5	0	0	0	0	0	0	0	5	0	0	0	0	10	0	0	0	0	0	0	0	0
Cc17	0	0	0	0	0	0	0	0	0	25	0	0	0	0	0	0	0	0	0	0	0	0	0	0	0	0	0	5	0	0	0	0	0	0	0	5	5	0	0	0	10	10	0	0	0	0	0	0	0
Cc18	0	0	0	0	0	0	0	0	0	10	0	0	0	0	0	0	0	0	0	0	0	0	0	0	0	0	0	10	0	0	0	0	0	0	0	0	5	0	0	0	5	10	0	0	0	0	0	0	0
Cc19	0	0	0	0	0	0	0	0	0	5	0	0	0	0	0	0	0	0	0	0	0	0	0	0	0	0	0	5	0	0	0	0	0	0	0	0	0	0	0	0	5	10	0	0	0	0	0	0	0
Cc20	0	0	0	0	0	0	0	0	0	20	0	0	0	0	0	0	0	0	0	0	0	0	0	0	0	0	0	5	0	0	0	0	0	0	0	0	0	0	0	0	15	0	0	0	0	0	0	0	0
Cc21	0	0	0	0	0	0	0	0	0	30	0	0	0	0	0	0	0	0	0	0	0	0	0	0	0	0	0	30	0	0	0	0	0	0	0	5	5	0	0	0	5	10	10	0	0	0	0	0	0
Cc22	0	0	0	0	0	0	0	0	0	30	0	0	0	0	0	0	0	0	0	0	0	0	0	0	0	0	0	10	0	0	0	0	0	0	0	0	5	0	0	0	5	15	0	0	0	0	0	0	0
Cc23	0	0	0	0	0	0	0	0	0	20	0	0	0	0	0	0	0	0	0	0	0	0	0	0	0	0	0	0	0	0	0	0	0	0	0	0	10	0	0	0	5	10	15	0	0	0	0	0	0
Cc24	0	0	0	0	0	0	0	0	0	30	0	0	0	0	0	0	0	0	0	0	0	0	0	0	0	0	0	5	0	0	0	0	0	0	0	0	5	0	0	0	10	10	15	0	0	0	0	0	0
Cc25	0	0	0	0	0	0	0	0	0	25	0	0	0	0	0	0	0	0	0	0	0	0	0	0	0	0	0	10	0	0	0	0	0	0	0	0	5	0	0	0	10	10	0	0	0	0	0	0	0
Cd01	0	0	0	0	0	0	0	0	0	50	0	0	0	0	0	0	0	0	0	0	5	0	0	0	0	0	0	30	0	0	0	0	0	0	0	0	0	0	0	0	15	15	0	0	0	0	0	0	0
Cd02	0	0	0	0	0	0	0	0	0	20	0	0	0	0	0	0	0	0	0	0	10	0	0	0	0	0	0	10	0	0	0	0	0	0	10	0	5	0	0	0	25	15	0	0	0	0	0	0	0
Cd03	0	0	0	0	0	0	0	0	0	25	0	0	0	0	0	0	0	0	0	0	5	0	0	0	0	0	0	0	0	0	0	0	0	0	0	0	0	0	0	0	10	5	0	0	0	0	0	0	0
Cd04	0	0	0	0	0	0	0	0	0	20	0	0	0	0	0	0	0	0	0	0	0	0	0	0	0	0	0	0	0	0	0	0	0	0	0	0	0	0	0	0	15	15	0	0	0	0	0	0	0
Cd05	0	0	0	0	0	0	0	0	0	20	0	10	0	0	0	0	0	0	0	0	10	0	0	0	0	0	0	0	0	0	0	0	0	0	0	0	0	0	0	0	15	15	0	0	0	0	0	0	0
Cd06	0	0	5	0	0	0	0	0	0	60	0	10	0	0	0	0	0	0	0	0	0	0	0	0	0	0	0	0	0	0	0	0	0	0	0	0	0	0	0	0	15	5	0	0	0	0	0	0	0
Cd07	0	0	0	0	0	0	0	0	0	50	0	0	15	0	0	0	0	0	0	0	5	0	0	0	0	0	0	5	0	0	0	0	0	0	5	0	0	0	0	0	15	15	0	0	0	0	0	0	0
Cd08	0	0	5	0	0	0	0	0	0	40	0	0	20	0	0	0	0	0	0	0	10	0	0	0	0	0	0	0	0	0	0	0	0	0	0	0	0	0	0	0	15	10	0	0	0	0	0	0	0
Cd09	0	0	0	0	0	0	15	0	0	50	0	0	0	0	0	0	0	0	0	0	15	0	0	0	0	0	0	0	0	0	0	0	0	0	0	0	0	0	0	0	20	10	0	0	0	0	0	0	0
Cd10	0	0	0	0	0	0	0	0	0	40	0	0	20	0	0	0	0	0	0	0	10	0	0	0	0	0	0	0	0	0	0	0	0	0	0	0	5	0	0	0	25	15	0	0	0	0	0	0	0
Cd11	0	0	0	0	0	0	0	0	0	60	0	0	0	0	0	0	0	0	0	0	0	0	0	0	0	0	0	20	0	0	0	0	0	0	0	0	0	0	0	0	15	20	0	0	0	0	0	0	0
cd12	0	0	0	0	0	0	0	0	0	50	0	0	0	0	0	0	0	0	0	0	10	0	0	0	0	0	0	10	0	0	0	0	0	0	0	0	5	0	0	0	10	15	0	0	0	0	0	0	0
Cd13	0	0	0	0	0	0	0	0	0	50	0	0	0	0	0	0	0	0	0	0	0	0	0	0	0	0	0	0	0	0	0	0	0	0	0	0	0	0	0	0	15	15	0	0	0	0	0	0	0
Cd14	0	0	0	0	0	0	0	0	0	70	0	0	0	0	0	0	0	0	0	0	10	0	0	0	0	0	0	0	0	0	0	0	0	0	0	0	0	0	0	0	10	10	0	0	0	0	0	0	0
Cd15	0	0	0	0	0	0	0	0	0	70	0	0	0	0	0	0	0	0	0	0	10	0	0	0	0	0	0	0	0	0	0	0	0	0	0	0	0	0	0	0	10	10	0	0	0	0	0	0	0
Cd16	0	0	0	0	0	0	0	0	0	90	0	0	0	0	0	0	0	0	0	0	5	0	0	0	0	0	0	0	0	0	0	0	0	0	0	0	0	0	0	0	5	5	0	0	0	0	0	0	0
Cd17	0	0	0	0	0	0	0	0	0	25	0	0	0	0	0	0	0	0	0	0	10	0	0	0	0	0	0	10	0	0	0	0	0	0	0	0	0	0	0	0	20	15	0	0	0	0	0	0	0
Cd18	0	0	0	0	0	0	0	0	0	60	0	0	0	0	0	0	0	0	0	0	20	0	0	0	0	0	0	5	0	0	0	0	0	0	0	0	0	0	0	0	15	10	0	0	0	0	0	0	0
Cd19	0	0	0	0	0	0	0	0	0	60	0	0	0	0	0	0	0	0	0	0	0	0	0	0	0	0	0	5	0	0	0	0	0	0	0	0	0	0	0	0	10	20	0	0	0	0	0	0	0
Cd20	0	0	0	0	0	0	0	0	0	50	0	0	0	0	0	0	0	0	0	0	10	0	0	0	0	0	0	15	0	0	0	0	0	0	0	0	5	0	0	0	10	20	0	0	0	0	0	0	0
Ce01	0	0	0	0	0	0	0	0	0	20	5	0	0	0	0	0	0	0	0	0	10	0	0	0	0	0	0	0	0	0	0	0	0	0	0	0	0	0	0	0	10	0	0	0	0	0	0	0	0
Ce02	0	0	0	0	0	0	0	0	0	25	0	0	0	0	0	0	0	0	0	0	0	0	0	0	0	0	0	5	0	0	0	0	0	0	0	0	5	0	0	0	10	10	0	0	0	0	0	0	0
Ce03	0	0	0	0	0	0	0	0	0	25	0	0	0	0	0	0	0	0	0	0	0	0	0	0	0	0	0	0	0	0	0	0	0	0	0	5	0	0	0	0	10	0	0	0	0	0	0	0	0
Ce04	0	0	0	0	0	0	0	0	0	25	0	0	0	0	0	0	0	0	0	0	0	0	0	0	0	0	0	0	0	0	0	0	0	0	0	0	0	0	0	0	10	10	0	0	0	0	0	0	0
Ce05	0	0	0	0	0	0	0	0	0	25	0	0	0	0	0	0	0	0	0	0	0	0	0	0	0	0	0	10	0	0	0	0	0	0	0	0	0	0	0	0	10	10	0	0	0	0	0	0	0
Ce06	0	0	0	0	0	0	0	0	0	15	0	0	0	0	0	0	0	0	0	0	0	0	0	0	0	0	0	0	0	0	0	0	0	0	0	0	0	0	0	0	10	0	0	0	0	0	0	0	0
Ce07	0	0	0	0	0	0	0	0	0	30	0	0	0	0	0	0	0	0	0	0	0	0	0	0	0	0	0	0	0	0	0	0	0	0	0	0	0	0	0	0	10	10	0	0	0	0	0	0	0
Ce08	0	0	0	0	0	0	0	0	0	25	0	10	0	0	0	0	0	0	0	0	0	0	0	0	0	0	0	5	0	0	0	0	0	0	0	0	0	0	0	5	10	10	0	0	0	0	0	0	0
Ce09	0	0	0	0	0	0	0	0	0	30	0	0	0	0	0	0	0	0	0	0	0	0	0	0	0	0	0	0	0	0	0	0	0	0	0	0	5	0	0	0	10	0	0	0	0	0	0	0	0
Ce10	0	0	0	0	0	0	0	0	0	60	0	10	0	0	0	0	0	0	0	0	0	0	0	0	0	0	0	5	0	0	0	0	0	0	0	0	0	0	0	0	15	0	0	0	0	0	0	0	0
Ce11	0	0	0	0	0	0	0	0	0	20	0	0	0	0	0	0	0	10	0	0	0	0	0	0	0	0	0	0	0	0	0	0	0	0	0	0	0	0	0	0	10	0	0	0	0	0	0	0	0
Ce12	0	0	0	0	0	0	0	0	0	30	0	0	0	0	0	0	0	0	0	0	0	0	0	0	0	0	0	0	0	0	0	0	0	0	0	0	0	0	0	0	15	0	0	0	0	0	0	0	0
Ce13	0	0	0	0	0	0	0	0	0	30	0	0	0	0	0	0	0	0	0	0	0	0	0	0	0	0	0	0	0	0	0	0	0	0	0	0	5	0	0	0	10	10	0	0	0	0	0	0	0
Ce14	0	0	0	0	0	0	0	0	0	14	0	0	0	0	0	0	0	5	0	0	0	0	0	0	0	0	0	0	0	0	0	0	0	0	0	0	5	0	0	0	10	10	0	0	0	0	0	0	0
Ce15	0	0	0	0	0	0	0	0	0	30	15	10	0	0	0	0	0	0	0	0	0	0	0	0	0	0	0	0	0	0	0	0	0	0	0	0	0	0	0	0	10	0	0	0	0	0	0	0	0
Cf01.	0	0	0	0	0	0	0	0	0	15	0	0	0	0	0	0	0	0	0	0	0	0	0	0	0	0	0	5	0	0	0	0	0	0	0	0	0	0	0	0	15	0	0	0	0	0	0	0	0
Cf02.	0	0	0	0	0	0	0	0	0	20	0	0	0	0	0	0	0	0	0	0	0	0	0	0	0	0	0	0	0	0	0	0	0	0	0	0	0	0	0	0	20	10	20	0	0	0	0	0	0
Cf03.	0	0	0	0	0	0	0	0	0	20	0	0	0	0	0	0	0	0	0	0	0	0	0	0	0	0	0	0	0	0	0	0	0	0	0	0	0	0	0	0	15	0	0	0	0	0	0	0	0
Cf04.	0	0	0	0	0	0	0	0	0	15	0	0	0	0	0	0	0	0	0	0	0	0	0	0	0	0	0	5	0	0	0	0	0	0	0	0	0	0	0	5	15	0	0	0	0	0	0	0	0
Cf05.	0	0	0	0	0	0	0	0	0	10	0	0	0	0	0	0	0	0	0	0	0	0	0	0	0	0	0	0	0	0	0	0	0	0	0	5	5	0	0	0	10	15	0	0	0	0	0	0	0
Cf06.	0	0	0	0	0	0	0	0	0	5	0	0	0	0	0	0	0	0	0	0	0	0	0	0	0	0	0	5	0	0	0	0	0	0	0	5	0	0	0	0	20	0	0	0	0	0	0	0	0
Cf07.	0	0	0	0	0	0	0	0	0	5	0	0	0	0	0	0	0	0	0	0	0	0	0	0	0	0	0	5	0	0	0	0	0	0	0	0	0	0	0	0	10	10	0	0	0	0	0	0	0
Cf08.	0	0	0	0	0	0	0	0	0	5	0	0	0	0	0	0	0	0	0	0	0	0	0	0	0	0	0	0	0	0	0	0	0	0	0	0	5	0	0	0	0	0	25	0	0	0	0	0	0
Cf09.	0	0	0	0	0	0	0	0	0	30	0	0	0	0	0	0	0	0	0	0	0	0	0	0	0	0	0	0	0	0	0	0	0	0	0	0	5	0	0	0	5	10	20	0	0	0	0	0	0
Cf10.	0	0	0	0	0	15	0	0	0	40	0	0	0	0	0	0	0	0	0	0	0	0	0	0	0	0	0	0	0	0	0	0	0	0	0	5	5	0	0	0	0	10	0	0	0	0	0	0	0
Cf11.	0	0	0	0	0	0	0	0	0	30	0	0	0	0	0	0	0	0	0	0	0	0	0	0	0	0	0	10	0	0	0	0	0	0	0	0	0	0	0	0	10	10	0	0	0	0	0	0	0
Cf12.	0	0	0	0	0	0	0	0	0	20	0	0	0	0	0	0	0	0	0	0	0	0	0	0	0	0	0	0	0	0	0	0	0	0	0	0	0	0	0	0	10	10	0	0	0	0	0	0	0
Cf13.	0	0	0	0	0	0	0	0	0	15	0	0	0	0	0	0	0	0	0	0	0	0	0	0	0	0	0	5	0	0	0	0	0	0	0	5	0	0	0	0	10	15	0	0	0	0	0	0	0
Cf14	0	0	0	0	0	0	0	0	0	40	0	0	0	0	0	0	0	0	0	0	0	0	0	0	0	0	0	15	0	0	0	0	0	0	0	0	0	0	0	0	15	15	0	0	0	0	0	0	0
Cf15.	0	0	0	0	0	0	0	0	0	30	0	0	0	0	0	0	0	0	0	0	0	0	0	0	0	0	0	5	0	0	0	0	0	0	0	0	0	0	0	0	10	5	0	0	0	0	0	0	0
Cf16.	0	0	0	0	0	0	0	0	0	30	0	0	0	0	0	0	0	0	0	0	0	0	0	0	0	0	0	0	0	0	0	0	0	0	0	0	5	0	0	0	5	15	0	0	0	0	0	0	0
Cf17.	0	0	0	0	0	0	0	0	0	10	0	0	0	0	0	0	0	0	0	0	0	0	0	0	0	0	0	5	0	0	0	0	0	0	0	0	5	0	0	0	15	0	10	0	0	0	0	0	0
Cf18.	0	0	0	0	0	0	0	0	0	5	0	0	0	0	0	0	0	0	0	0	0	0	0	0	0	0	0	5	0	5	0	0	0	0	0	0	5	0	0	0	15	0	5	0	0	0	0	0	0
Cf19.	0	0	0	0	0	0	0	0	0	5	0	0	0	0	0	0	0	0	0	0	0	0	0	0	0	0	0	0	0	0	0	0	0	0	0	0	5	0	0	0	20	10	0	0	0	0	0	0	0
Cf20	0	0	0	0	0	0	0	0	0	0	0	0	0	0	0	0	0	0	0	0	0	0	0	0	0	0	0	5	0	0	0	0	0	0	0	0	5	0	0	0	15	10	0	0	0	0	0	0	0
Cg01	0	0	0	0	0	0	0	0	0	10	0	0	0	0	0	0	0	0	0	0	0	0	0	0	0	0	0	0	0	0	0	0	0	0	0	0	5	0	0	0	15	10	0	0	0	0	0	0	0
Cg02	0	0	0	0	0	0	0	0	0	25	0	0	0	0	0	0	0	0	0	0	0	0	0	0	0	0	0	0	0	0	0	0	0	0	0	0	5	0	0	0	20	10	10	0	0	0	0	0	0
Cg03	0	0	0	0	0	0	0	0	0	10	0	0	0	0	0	0	0	0	0	0	0	0	0	0	0	0	0	0	0	0	0	0	0	0	0	0	0	0	0	0	10	10	0	0	0	0	0	0	0
Cg04	0	0	0	0	0	0	0	0	0	15	0	0	0	0	0	0	0	0	0	0	0	0	0	0	0	0	0	0	0	0	0	0	0	0	0	0	0	0	0	0	15	10	0	0	0	0	0	0	0
Cg05	0	0	0	0	0	0	0	0	0	15	0	0	0	0	0	0	0	0	0	0	0	0	0	0	0	0	0	0	0	0	0	0	0	0	0	0	0	0	0	0	10	10	0	0	0	0	0	0	0
Cg06	0	0	0	0	0	0	0	0	0	20	0	0	0	0	0	0	0	0	0	0	0	0	0	0	0	0	0	10	0	0	0	0	0	0	0	5	0	0	0	0	15	10	0	0	0	0	0	0	0
Cg07	0	0	0	0	0	0	0	0	0	10	0	0	0	0	0	0	0	0	0	0	0	0	0	0	0	0	0	5	0	0	0	0	0	0	0	0	0	0	0	0	15	10	0	0	0	0	0	0	0
Cg08	0	0	0	0	0	0	0	0	0	15	0	0	0	0	0	0	0	0	0	0	0	0	0	0	0	0	0	5	0	0	0	0	0	0	0	0	5	0	0	0	15	10	0	0	0	0	0	0	0
Cg09	0	0	0	0	0	0	0	0	0	25	0	0	0	0	0	0	0	0	0	0	0	0	0	0	0	0	0	5	0	0	0	0	0	0	0	5	0	0	0	0	10	15	0	0	0	0	0	0	0
Cg10	0	0	0	0	0	0	0	0	0	15	0	0	10	0	0	0	0	0	0	0	0	0	0	0	0	0	0	5	0	0	0	0	0	0	0	5	0	0	0	0	10	10	0	0	0	0	0	0	0
Cg11	0	0	0	0	0	0	0	0	0	25	0	0	0	0	0	0	0	0	0	0	0	0	0	0	0	0	0	15	0	0	0	0	0	0	0	5	0	0	0	0	10	10	0	0	0	0	0	0	0
Cg12	0	0	0	0	0	0	0	0	0	30	0	0	0	0	0	0	0	0	0	0	0	0	0	0	0	0	0	30	0	0	0	0	0	0	0	5	0	0	0	0	10	10	0	0	0	0	0	0	0
Cg13	0	0	0	0	0	0	0	0	0	30	0	0	0	0	0	0	0	0	0	0	0	0	0	0	0	0	0	60	0	0	0	0	0	0	0	0	0	0	0	0	10	15	0	0	0	0	0	0	0
cg14	0	0	0	0	0	0	0	0	0	25	0	0	0	0	0	0	0	0	0	0	0	0	0	0	0	0	0	60	0	0	0	0	0	0	0	0	0	0	0	0	0	10	0	0	0	0	0	0	0
Cg15	0	0	0	0	0	0	0	0	0	20	0	0	0	0	0	0	0	0	0	0	0	0	0	0	0	0	0	15	0	0	0	0	0	0	0	0	5	0	0	0	0	15	0	0	0	0	0	0	0
Cg16	0	0	0	0	0	0	0	0	0	25	0	0	0	0	0	0	0	0	0	0	0	0	0	0	0	0	0	30	0	0	0	0	0	0	0	5	0	0	0	0	10	15	0	0	0	0	0	0	0
Cg17	0	0	0	0	0	0	0	0	0	30	0	0	0	0	0	0	0	0	0	0	0	0	0	0	0	0	0	30	0	0	0	0	0	0	0	5	0	0	0	0	10	10	0	0	0	0	0	0	0
Cg18	0	0	0	0	0	0	0	0	0	30	0	0	0	0	0	0	0	0	0	0	0	0	0	0	0	0	0	20	0	0	0	0	0	0	0	0	5	0	0	0	10	10	0	0	0	0	0	0	0
Cg19	0	0	0	0	0	10	0	0	0	25	0	0	0	0	0	0	0	0	0	0	0	0	0	0	0	0	0	20	0	0	0	0	0	0	0	5	5	0	0	0	5	10	0	0	0	0	0	0	0
Cg20	0	0	0	0	0	0	0	0	0	40	0	0	0	0	0	0	0	0	0	0	0	0	0	0	0	0	0	0	0	0	0	0	0	0	0	0	5	0	0	0	10	15	0	0	0	0	0	0	0
CH01	0	0	0	0	0	0	0	0	0	50	0	0	0	0	0	0	0	0	5	0	0	0	0	0	0	0	0	0	0	0	0	0	0	0	0	0	0	0	0	0	0	0	0	0	0	0	0	0	0
CH02	0	0	0	0	0	0	0	0	0	60	0	0	0	0	0	0	0	0	0	0	0	0	0	0	0	0	0	0	0	0	0	0	0	0	0	0	0	0	0	0	5	10	0	0	0	0	0	0	0
CH03	0	0	0	0	0	0	0	0	0	60	0	0	0	0	0	0	0	0	0	0	0	0	0	0	0	0	0	0	0	0	0	0	0	0	0	0	0	0	0	0	10	0	0	0	0	0	0	0	0
CH04	0	0	0	0	0	0	0	0	0	20	0	0	0	0	0	0	0	15	0	0	0	0	0	0	0	0	0	0	0	0	0	0	0	0	0	0	5	0	0	0	20	10	0	0	0	0	0	0	0
CH05	0	0	0	0	0	0	0	0	0	15	0	0	0	0	0	0	0	5	0	0	10	0	0	0	0	0	0	0	0	0	0	0	0	0	0	0	5	0	0	0	15	10	0	0	0	0	0	0	0
CH06	0	0	0	0	0	0	0	0	0	15	0	0	0	0	0	0	0	0	0	0	5	0	0	0	0	0	0	0	0	0	0	0	0	0	0	0	0	0	0	0	20	10	0	0	0	0	0	0	0
CH07	0	15	0	0	15	0	0	0	0	60	0	0	0	0	0	0	0	0	0	0	0	0	0	0	0	10	0	0	0	0	0	0	0	0	0	0	0	0	0	0	0	0	0	0	0	0	0	0	0
CH08	0	0	0	0	0	0	0	0	0	60	0	10	30	0	0	0	0	0	0	0	0	0	0	0	0	0	0	0	0	0	0	0	0	0	0	0	0	0	0	0	15	10	0	0	0	0	0	0	0
CH09	0	0	0	0	0	0	0	0	0	25	0	0	0	0	0	0	0	0	0	0	0	0	0	0	0	0	0	0	0	0	0	0	0	0	0	5	0	0	0	0	15	10	0	0	0	0	0	0	0
CH10	0	0	0	0	0	0	0	0	0	25	0	0	0	0	0	0	0	0	0	5	0	0	0	0	0	0	0	0	0	0	0	0	0	0	0	0	0	0	0	0	20	0	0	0	0	0	0	0	0
CH11	0	0	0	0	0	0	0	0	0	60	0	0	0	0	0	0	0	0	0	0	0	0	0	0	0	0	0	20	0	0	0	0	0	0	0	0	0	0	0	0	0	5	0	0	0	0	0	0	0
CH12	0	0	0	0	0	0	0	0	0	30	0	0	0	0	0	0	0	0	0	0	0	0	0	0	0	0	0	0	0	0	0	0	0	0	0	0	0	0	0	0	10	10	0	0	0	0	0	0	0
CH13	0	0	0	0	0	0	0	0	0	50	0	0	0	0	0	0	0	0	0	0	0	0	0	0	0	0	0	0	0	0	0	0	0	0	0	0	0	0	0	0	0	0	0	0	0	0	0	0	0
CH14	0	0	0	0	0	0	0	0	0	50	0	0	0	0	0	0	0	0	0	0	0	0	0	0	0	0	0	0	0	0	0	0	0	0	0	0	0	0	0	5	0	0	0	0	0	0	0	0	0
CH15	0	0	0	0	0	0	20	0	0	50	0	0	0	0	0	0	0	0	0	0	0	0	0	0	0	0	0	0	0	0	0	0	0	0	0	0	0	0	0	0	0	0	0	0	0	0	0	0	0
DA01	0	0	0	0	0	0	0	0	0	30	0	0	0	0	0	0	0	0	0	0	0	0	5	0	0	0	0	0	0	0	0	0	5	0	10	0	0	0	0	0	0	0	0	0	0	0	0	0	0
DA02	0	0	0	0	0	0	0	0	0	30	0	0	0	0	0	0	0	0	0	0	0	0	10	0	0	0	0	0	0	0	0	0	5	0	0	0	0	0	0	0	0	0	0	0	0	0	0	0	0
DA03	0	0	0	0	0	0	0	0	0	90	0	5	0	0	0	0	0	0	0	0	0	0	10	0	0	0	0	0	0	0	0	0	0	0	0	0	0	0	0	0	0	0	0	0	0	0	0	0	0
DA04	0	0	0	0	0	0	0	0	0	15	0	0	0	0	0	0	0	0	0	0	0	0	0	0	0	0	0	0	0	0	0	0	0	0	0	0	0	0	0	0	0	0	0	0	0	0	0	0	0
DA05	0	0	0	0	0	0	0	0	0	15	0	0	0	0	0	0	0	0	0	0	5	0	5	0	0	0	0	0	0	0	0	0	5	0	0	0	0	0	0	0	0	0	0	0	0	0	0	0	0
DA06	0	0	0	0	0	0	0	0	0	75	0	30	10	0	0	0	0	0	0	0	10	0	0	0	0	0	0	0	0	0	0	0	0	0	0	0	0	0	0	0	0	0	0	0	0	0	0	0	0
DA07	0	0	0	0	0	0	0	0	0	75	0	10	0	5	0	0	0	0	0	0	0	0	0	0	0	0	0	0	0	0	0	0	10	0	0	0	0	0	0	0	0	3	0	0	0	0	0	0	0
DA08	0	0	0	0	0	0	0	0	0	70	0	10	0	0	0	0	0	0	0	0	0	0	5	0	0	0	0	0	0	0	0	0	0	0	0	0	0	0	0	0	0	0	0	0	0	5	0	0	0
DA09	0	0	0	0	0	0	0	0	0	80	0	0	0	5	0	0	0	0	0	0	0	0	0	5	0	0	0	0	0	0	0	0	0	0	0	0	0	0	0	0	0	0	0	0	0	0	0	0	0
DA10	0	0	0	0	0	0	0	0	0	80	0	0	15	0	0	0	0	0	0	0	0	0	5	10	0	0	0	5	0	0	0	0	0	0	10	0	0	0	0	0	0	0	0	0	0	0	0	0	0
DA11	0	0	0	0	0	0	0	5	0	70	0	0	0	10	0	0	0	0	0	0	0	0	0	0	0	0	0	0	0	0	0	0	0	0	0	0	0	0	0	0	0	0	0	0	0	0	0	0	0
DA12	0	0	0	0	0	0	0	0	0	60	0	0	0	0	0	0	0	0	0	0	0	0	0	0	0	0	0	0	0	0	0	0	0	0	0	0	0	0	0	0	0	0	0	0	0	0	0	0	0
DA13	0	0	0	0	0	0	0	0	0	80	0	0	0	0	0	0	0	0	0	0	0	0	0	0	0	0	0	0	5	0	0	0	0	0	0	0	0	5	0	0	0	5	0	0	0	0	0	0	0
DA14	0	0	0	0	0	0	0	0	0	30	0	0	0	0	0	0	0	0	0	0	0	0	0	0	0	0	0	0	0	0	0	0	0	0	0	0	0	0	0	0	0	0	0	0	0	0	0	0	0
DA15	0	0	0	0	0	0	0	0	0	90	0	0	0	0	0	0	0	0	0	0	0	0	0	0	0	0	0	0	0	0	0	0	0	0	0	0	0	0	0	0	0	0	0	0	0	0	0	0	0
DA16	0	0	0	0	0	0	0	0	0	60	0	0	0	0	0	0	0	0	0	0	0	0	0	0	0	0	0	0	0	0	0	0	0	0	0	0	0	0	0	0	0	0	0	0	0	0	0	0	0
DA17	0	0	0	0	0	0	0	0	0	70	0	0	0	0	0	0	0	0	0	0	0	0	0	0	0	0	0	0	0	0	0	0	5	0	0	0	0	0	0	0	0	0	0	0	0	0	0	0	0
DA18	0	0	0	0	0	0	0	0	0	50	0	0	0	0	0	0	0	0	0	0	0	0	0	0	0	0	0	0	0	0	0	0	0	0	0	0	0	0	0	0	0	0	5	0	0	0	0	0	0
DA19	0	0	0	0	0	0	0	0	0	50	0	0	0	0	0	0	0	0	0	0	0	0	0	10	0	0	0	0	0	0	0	0	0	0	0	0	0	0	0	0	0	0	0	0	0	0	0	0	0
DA20	0	0	0	0	0	0	0	0	0	40	0	0	10	0	0	0	0	0	0	0	0	0	0	0	0	0	0	0	0	0	0	0	0	0	10	0	0	0	0	0	0	0	0	0	0	0	0	0	0
DB01	0	0	0	0	0	0	0	0	0	75	0	0	20	0	0	0	0	0	0	0	0	0	0	0	0	0	0	0	0	0	0	0	0	0	0	0	0	0	0	0	0	10	5	0	0	0	0	0	0
DB02	0	0	0	0	0	0	0	0	0	70	0	0	20	0	0	0	0	0	0	0	0	0	0	0	0	0	0	0	0	0	0	0	0	0	0	0	0	0	0	0	0	0	30	0	0	0	0	0	0
DB03	0	0	0	0	0	0	0	0	0	60	0	0	0	0	0	0	0	0	0	0	0	0	0	0	0	0	0	0	0	0	0	0	0	0	0	0	0	0	0	0	0	5	5	0	0	0	0	0	0
DB04	0	0	0	0	0	0	0	0	0	70	0	0	0	0	0	0	0	0	0	0	0	0	0	0	0	0	0	0	0	0	0	0	0	0	0	0	0	0	0	0	0	0	5	0	0	0	0	0	0
DB05	0	0	0	0	0	0	0	0	0	80	0	0	15	0	0	0	0	0	0	0	0	0	0	0	0	0	0	0	0	0	0	0	10	0	0	0	0	0	0	0	0	0	10	0	0	0	0	0	0
DB06	0	0	0	0	0	0	0	0	0	60	0	0	0	0	0	0	0	0	0	0	0	0	0	0	0	0	0	0	0	0	0	0	5	0	0	0	0	5	0	0	0	0	5	0	0	0	0	0	0
DB07	0	0	0	0	0	0	0	0	0	30	0	0	20	0	0	0	0	0	0	0	10	0	0	0	0	0	0	0	0	0	0	0	0	0	0	0	0	0	0	10	0	5	0	0	0	0	0	0	0
DB08	0	0	0	0	0	0	0	0	0	40	0	0	20	0	0	0	0	0	0	5	0	0	0	0	0	0	0	0	0	0	0	0	0	0	0	0	0	5	0	0	5	0	50	0	0	0	0	0	0
DB09	0	0	0	0	0	0	0	0	0	80	0	0	0	0	0	0	0	0	0	0	0	0	0	0	0	0	0	20	0	0	0	0	0	0	0	0	5	0	0	0	5	0	10	0	0	0	0	0	0
DB10	0	0	0	0	0	0	0	0	0	80	0	0	0	0	0	0	0	0	0	0	0	0	0	0	0	0	0	0	0	0	0	0	0	0	0	0	0	5	0	0	5	0	15	0	0	0	0	0	0
DB11	0	0	0	0	0	0	0	0	0	50	0	0	50	0	0	0	0	0	0	0	0	0	0	0	0	0	0	0	0	0	0	0	0	0	0	0	0	0	0	0	10	5	5	0	0	0	0	0	0
DB12	0	0	0	0	0	0	0	0	0	30	0	0	30	0	0	0	0	0	0	0	0	0	0	0	0	0	0	0	0	0	0	0	0	0	0	0	0	0	0	0	5	0	20	0	0	0	0	0	0
DB13	0	0	0	0	0	0	0	0	0	70	0	0	50	0	0	0	0	0	0	0	0	0	0	0	0	0	0	0	0	0	0	0	0	0	0	0	0	0	0	0	0	5	5	0	0	0	0	0	0
DB14	0	0	0	0	0	0	0	0	0	60	0	0	30	0	0	0	0	0	0	0	0	0	0	0	0	0	0	0	0	0	0	0	0	0	0	0	0	0	0	0	0	10	10	0	0	0	0	0	0
DB15	0	0	0	0	0	0	0	0	0	40	0	0	0	0	0	0	0	0	0	0	0	0	0	0	0	0	0	0	0	0	0	0	0	0	0	0	0	0	0	0	5	0	50	0	0	0	0	0	0
DB16	0	0	0	0	0	0	0	0	0	40	0	0	0	0	0	0	0	0	0	0	0	0	0	0	0	0	0	10	0	0	0	0	0	0	0	0	0	10	0	0	5	10	30	0	0	0	0	0	0
DB17	0	0	0	0	0	0	0	0	0	40	0	0	0	0	0	0	0	0	0	0	0	0	0	0	0	0	0	10	0	0	0	0	0	0	0	0	0	10	0	0	0	0	30	0	0	0	0	0	0
DB18	0	0	0	0	0	0	0	0	0	50	0	0	0	0	0	0	0	0	0	0	0	0	0	0	0	0	0	20	0	0	0	0	0	0	0	0	0	5	0	0	0	5	15	0	0	0	0	0	0
DB19	0	0	0	0	0	0	0	0	0	50	0	0	0	0	0	0	0	0	0	0	0	0	0	0	0	0	0	15	0	0	0	0	0	0	0	0	0	5	0	0	5	0	30	0	0	0	0	0	0
DB20	0	0	0	0	0	0	0	0	0	40	0	0	0	0	0	0	0	0	0	0	0	0	0	0	0	0	0	40	0	0	0	0	0	0	0	0	0	0	0	0	10	5	50	0	0	0	0	0	0
DC01	0	0	0	0	0	0	0	0	0	20	0	0	0	0	0	0	0	0	0	0	0	0	0	0	0	0	0	0	0	0	0	0	0	0	0	0	0	0	0	0	15	0	30	0	0	0	0	0	0
DC02	0	0	0	0	0	0	0	0	0	30	0	0	0	0	0	0	0	0	0	0	0	0	0	0	0	0	0	0	0	0	0	0	0	0	0	0	0	0	0	0	5	0	25	0	0	0	0	0	0
DC03	0	0	0	0	0	0	0	0	0	10	0	0	0	0	0	0	0	0	0	0	0	0	0	0	0	0	0	0	0	0	0	0	15	0	0	0	0	0	0	0	0	10	10	0	0	0	0	0	0
DC04	0	0	0	0	0	0	0	0	0	80	0	0	0	0	0	0	0	0	0	0	0	0	0	0	0	0	0	0	0	0	0	0	0	0	0	0	0	0	0	10	0	0	0	0	0	0	0	0	0
DC05	0	0	0	5	0	0	0	0	0	20	0	0	0	0	0	0	0	0	0	0	0	0	0	0	0	0	0	0	0	0	0	0	5	0	0	0	0	0	0	0	10	0	0	0	0	0	0	0	0
DC06	0	0	0	0	0	0	0	0	0	30	0	0	0	0	0	0	0	0	0	0	0	0	0	0	0	0	0	0	0	0	0	0	5	0	0	0	0	0	0	0	5	0	0	0	0	0	0	0	0
DC07	0	0	0	0	0	0	0	0	0	20	0	0	0	0	0	0	0	0	0	0	0	0	0	0	0	0	0	0	0	0	0	0	30	0	0	0	0	0	0	0	0	0	0	0	0	0	0	0	0
DC08	0	0	0	0	0	0	0	0	0	10	0	0	0	0	0	0	0	10	0	0	0	0	0	0	0	0	0	0	0	0	0	0	0	0	0	0	0	0	0	0	15	10	0	0	0	0	0	0	0
DC09	0	0	0	0	0	0	0	0	0	15	0	0	0	0	0	0	0	0	0	0	0	0	0	0	0	0	0	0	0	0	0	0	0	0	0	0	0	0	0	0	15	0	15	0	0	0	0	0	0
DC10	0	0	0	0	0	0	0	0	0	10	0	0	0	0	0	0	0	0	0	0	0	0	0	0	0	0	0	0	0	0	0	0	0	0	0	0	0	0	0	0	15	0	30	0	0	0	0	0	0
DC11	0	0	0	0	0	0	0	0	0	10	0	0	0	0	0	0	0	10	0	0	0	0	0	0	0	0	0	0	0	0	0	0	0	0	0	0	0	0	0	0	0	0	0	0	0	0	0	0	0
DC12	0	0	0	0	0	0	0	0	0	20	0	0	0	0	0	0	0	0	0	0	0	0	0	0	0	0	0	0	0	0	0	0	0	0	0	0	0	0	0	0	0	15	0	0	0	0	0	0	0
DC13	0	0	0	20	0	0	0	0	0	15	0	0	0	0	0	0	0	10	0	0	0	0	0	0	0	0	0	0	0	0	0	0	0	0	0	0	0	0	0	5	0	0	0	0	0	0	0	0	0
DC14	0	0	0	5	0	0	0	10	0	50	0	0	0	0	0	0	0	5	0	0	0	0	0	0	0	0	0	0	0	0	0	0	5	0	0	0	0	0	0	10	0	0	0	0	0	0	0	0	0
DC15	0	0	0	0	0	0	0	0	0	60	0	0	0	0	0	0	0	0	0	0	0	0	0	0	0	0	0	10	0	0	0	0	5	0	0	0	0	0	0	10	0	0	0	0	0	0	0	0	0
DC16	15	0	5	0	0	0	0	5	0	50	0	0	0	0	5	0	0	0	0	0	0	0	0	0	0	0	0	0	0	0	0	0	0	0	0	0	0	0	0	15	5	0	0	0	0	0	0	0	0
DC17	0	0	0	0	0	0	0	0	0	30	0	0	0	0	0	0	0	0	0	0	0	0	0	0	0	0	0	0	0	0	0	0	0	0	0	0	0	0	0	0	10	0	0	0	0	0	0	0	0
DC18	0	0	0	0	0	0	0	0	0	40	0	0	0	0	0	0	0	0	0	0	0	0	0	0	0	0	0	0	0	0	0	0	0	0	0	0	0	0	0	0	10	0	40	0	0	0	0	0	0
DC19	0	0	0	0	0	0	0	0	0	40	0	0	0	0	0	0	0	0	0	0	0	0	0	0	0	0	0	0	0	0	0	0	0	0	0	0	0	0	0	0	5	0	30	0	0	0	0	0	0
DC20	0	0	0	0	0	0	0	0	0	30	0	0	0	0	0	0	0	15	0	0	0	0	0	0	0	0	0	0	0	0	0	0	0	0	0	0	0	0	0	0	5	0	0	0	0	0	0	0	0
GT1956.17	0	0	0	0	0	0	0	0	0	70	0	0	0	0	0	0	0	0	0	0	0	0	0	0	0	0	0	10	0	0	0	0	0	0	3	0	0	0	0	0	0	0	0	0	0	0	0	0	0
GT1956.18	0	0	0	0	0	0	0	0	0	90	0	0	0	0	0	0	0	0	0	0	0	0	0	0	0	0	0	15	0	0	0	0	3	0	0	0	0	0	0	0	0	0	0	0	0	0	0	0	0
GT1956.19	0	0	0	0	0	0	0	0	0	90	0	0	0	0	0	0	0	0	0	0	0	0	0	0	0	0	0	0	0	0	0	0	3	0	0	0	0	0	0	0	0	0	0	0	0	0	0	0	0
GT1956.20	0	0	0	0	0	0	0	0	0	70	0	0	0	0	0	0	0	0	0	0	0	0	0	0	0	0	0	1	0	0	0	0	0	0	5	0	0	0	0	1	0	0	0	0	0	0	0	0	0
GT1996.01	0	0	0	0	0	0	0	0	0	80	0	0	0	0	0	0	0	0	0	0	0	0	0	0	0	0	0	10	0	0	0	0	3	0	0	0	0	0	0	0	0	0	0	0	0	0	0	0	0
GT1996.02	0	0	0	0	0	0	0	0	0	90	0	0	0	0	0	0	0	0	0	0	0	0	0	0	0	0	0	5	0	0	0	0	0	3	0	0	0	0	0	5	0	0	0	0	0	0	0	0	0
GT1996.03	0	0	0	0	0	0	0	0	0	90	0	0	0	0	0	0	0	0	0	0	0	0	0	0	0	0	0	5	0	0	0	0	0	20	0	0	0	0	0	0	5	0	0	0	0	0	0	0	0
GT1996.04	0	0	0	0	0	0	0	0	0	20	0	0	0	0	0	0	0	0	0	0	0	0	0	0	0	0	0	5	0	0	0	0	0	0	3	0	0	0	0	0	0	0	0	0	0	0	0	0	0
GT1996.05	0	0	0	0	0	0	0	0	0	80	0	0	0	0	0	0	0	0	0	0	0	0	0	0	0	0	0	5	0	0	0	0	0	0	0	0	0	0	0	0	0	0	0	0	0	0	0	0	0
GT1996.06	0	0	0	0	0	0	0	0	0	50	0	0	0	0	0	0	0	0	0	0	0	0	0	0	0	0	0	5	0	0	0	0	0	0	0	0	0	0	0	0	3	0	0	0	0	0	0	0	0
GT1996.07	0	0	0	0	0	0	0	0	0	50	0	0	0	0	0	0	0	0	0	0	0	0	0	0	0	0	0	5	0	0	0	0	0	0	0	0	0	0	0	1	40	0	0	0	0	0	0	0	0
GT1996.08	0	0	0	0	0	0	0	0	0	70	0	0	0	0	0	0	0	0	0	0	0	0	0	0	0	0	0	30	0	0	0	0	0	0	3	0	0	0	0	3	0	0	0	0	0	0	0	0	0
GT1996.09	0	0	0	0	0	0	0	0	0	90	0	0	0	0	0	0	0	0	0	0	0	0	0	0	0	0	0	25	0	0	0	0	0	0	5	0	0	0	0	3	0	0	0	0	0	0	0	0	0
GT1996.10	0	0	0	0	0	0	0	0	0	75	0	0	0	0	0	0	0	0	0	0	0	0	0	0	0	0	0	5	0	0	0	0	0	0	3	0	0	0	0	5	0	0	0	0	0	0	0	0	0
GT1996.11	0	0	0	0	0	0	0	0	0	80	0	0	0	0	0	0	0	5	0	0	0	0	0	0	0	0	0	0	0	0	0	0	0	0	0	0	0	0	0	1	0	0	0	0	0	0	0	0	0
GT1996.12	0	0	0	0	0	0	0	0	0	50	0	0	0	0	0	0	0	0	0	0	0	0	0	0	0	0	0	60	0	0	0	0	0	0	0	0	0	0	0	1	1	0	0	0	0	0	0	0	0
GT1996.13	0	0	0	0	0	0	0	0	0	75	0	0	0	0	0	0	0	0	0	0	0	0	0	0	0	0	0	3	0	0	0	0	0	0	0	0	0	0	0	0	0	0	0	0	0	0	0	0	0
GT1996.14	0	0	0	0	0	0	10	0	0	80	0	0	0	0	0	0	0	0	0	0	0	0	0	0	0	0	0	10	0	0	0	0	0	0	0	0	0	0	0	0	5	0	0	0	0	0	0	0	0
GT1996.15	0	0	0	0	0	0	25	0	0	20	0	0	0	0	0	0	0	0	0	0	0	0	0	0	0	0	0	0	0	0	0	0	0	0	0	0	0	0	0	0	25	0	0	0	0	0	0	0	0
GT1996.16	0	0	0	0	0	0	0	0	0	70	0	0	10	0	0	0	0	0	0	0	0	0	0	0	0	0	0	5	0	0	0	0	0	0	0	0	0	0	0	0	5	0	0	0	0	0	0	0	0
GT1996.17	0	0	0	0	0	0	1	0	0	90	0	0	3	0	0	0	0	0	0	0	0	0	0	0	0	0	0	15	0	0	0	0	0	0	0	0	0	0	0	0	5	0	0	0	0	0	0	0	0
GT1996.18	0	0	0	0	0	0	0	0	0	95	0	0	0	0	0	0	0	0	0	0	0	0	0	0	0	0	0	10	0	0	0	0	0	0	0	0	0	0	0	1	0	0	0	0	0	0	0	0	0
GT1996.19	0	0	0	0	0	0	0	0	0	100	0	0	0	0	0	0	0	0	0	0	0	0	0	0	0	0	0	3	0	0	0	0	0	0	0	0	0	0	0	0	0	0	0	0	0	0	0	0	0
GT1996.20	0	0	0	0	0	0	0	0	0	90	0	0	0	0	0	0	0	0	0	0	0	0	0	0	0	0	0	0	0	0	0	0	0	0	0	0	0	0	0	0	0	0	0	0	0	0	0	0	0
GT1999.01	0	0	0	0	0	0	0	0	0	80	0	0	0	0	0	0	0	0	0	1	0	0	0	0	0	0	0	1	0	0	0	0	0	0	0	0	0	0	0	0	0	0	0	0	0	0	0	0	0
GT1999.02	0	0	0	0	0	0	0	0	0	65	0	0	0	0	0	0	0	0	0	0	0	0	0	0	0	0	0	1	0	0	0	0	0	0	1	0	0	0	0	0	0	0	0	0	0	0	0	0	0
GT1999.03	0	0	0	0	0	0	0	0	0	90	0	0	0	0	0	0	0	0	0	0	0	0	0	0	0	0	0	0	0	0	0	0	0	0	1	0	0	0	0	0	0	0	0	0	0	0	0	0	0
GT1999.04	0	0	0	0	0	0	0	0	0	60	0	0	0	0	0	0	0	0	0	0	0	0	0	0	0	0	0	1	0	0	0	0	0	0	0	0	0	0	0	0	3	0	0	0	0	0	0	0	0
GT1999.05	0	0	0	0	0	0	0	0	0	65	0	0	0	0	0	0	0	0	0	0	0	0	0	0	0	0	0	1	0	0	0	0	0	0	0	0	0	0	0	0	1	0	0	0	0	0	0	0	0
GT1999.06	0	0	0	0	0	0	0	0	0	90	0	0	0	0	0	0	0	0	0	0	0	0	0	0	0	0	0	1	0	0	0	0	0	0	3	0	0	0	0	0	1	0	0	0	0	0	0	0	0
GT1999.07	0	0	0	0	0	0	0	0	0	95	0	0	0	0	0	0	0	0	0	0	0	0	0	0	0	0	0	0	0	0	0	0	0	0	0	0	0	0	0	0	0	0	0	0	0	0	0	0	0
GT1999.08	0	0	0	0	15	0	0	0	0	100	0	0	0	0	0	0	0	0	0	0	0	0	0	0	0	0	0	0	0	0	0	0	0	0	0	0	0	0	0	0	0	0	0	0	0	0	0	0	0
GT1999.09	0	0	0	0	0	0	0	0	0	10	0	0	0	0	0	0	0	0	0	0	0	0	0	0	0	0	0	0	0	0	0	0	15	0	0	0	0	0	0	0	0	0	0	0	3	0	0	0	0
GT1999.10	0	0	0	0	0	0	0	0	0	100	0	0	0	0	0	0	0	0	0	0	0	0	0	0	0	0	0	0	0	0	0	0	0	0	0	0	0	0	0	0	0	0	0	0	0	0	0	0	0
GT1999.11	0	0	0	0	0	0	0	0	0	95	0	0	0	0	0	0	0	0	0	0	0	0	0	0	0	0	0	1	0	0	0	0	0	0	0	0	0	0	0	0	0	0	0	0	0	0	0	0	0
GT1999.12	0	0	0	0	0	0	0	0	0	90	0	0	0	0	0	0	0	0	0	0	0	0	0	0	1	0	0	1	0	0	0	0	3	0	0	0	0	0	0	0	0	3	0	0	0	0	0	0	0
GT1999.13	0	0	0	0	0	0	0	0	0	80	0	0	0	0	0	0	0	0	0	0	0	0	0	0	0	0	0	0	0	0	0	0	0	0	0	0	0	0	0	0	0	0	0	0	0	0	0	0	0
GT1999.14	0	0	0	0	0	0	0	0	0	50	0	0	0	0	0	0	0	0	0	0	0	0	0	0	0	0	0	3	0	0	0	0	0	0	1	0	0	0	0	0	3	0	0	0	0	0	0	0	0
GT1999.15	0	0	0	0	0	0	0	0	0	40	0	0	0	0	0	0	0	0	0	0	0	0	0	0	0	0	0	3	0	0	0	0	0	0	1	0	0	0	0	0	20	0	0	0	0	0	0	0	0
GT1999.16	0	0	0	0	0	0	0	0	0	40	0	0	0	0	0	0	0	0	0	0	0	0	0	0	0	0	0	3	0	0	0	0	0	0	0	0	0	0	0	0	1	0	0	0	0	0	0	0	0
GT1999.17	0	0	0	0	0	0	1	0	0	65	0	0	0	0	0	0	0	0	0	0	0	0	0	0	0	0	0	60	0	0	0	0	0	0	1	0	0	0	0	0	0	0	0	0	0	0	0	0	0
GT1999.18	0	0	0	0	0	0	25	0	0	90	0	0	0	0	0	0	0	0	0	0	0	0	0	0	0	0	0	3	0	0	0	0	0	0	1	0	0	0	0	0	0	3	0	0	0	0	0	0	0
GT1999.19	0	0	0	0	0	0	0	0	0	70	0	0	0	0	0	0	0	0	0	0	0	0	0	0	0	0	0	15	0	0	0	0	0	0	15	0	0	0	0	0	20	0	0	0	0	0	0	0	0
GT1999.20	0	0	0	0	0	0	0	0	0	80	0	0	0	0	0	0	0	0	0	0	0	0	0	0	0	0	0	1	0	0	0	0	0	0	30	0	0	0	0	0	5	0	0	0	0	0	0	0	0
GT2003.01	0	0	0	0	0	0	0	0	0	25	0	0	0	0	0	0	0	0	0	0	0	0	0	0	0	0	0	0	0	0	0	0	0	0	0	0	0	0	0	0	15	5	60	0	0	0	0	0	0
GT2003.02	0	0	0	0	0	0	0	0	0	40	0	0	0	0	0	0	0	0	0	0	0	0	0	0	0	0	0	0	0	0	0	0	0	0	0	0	0	0	0	0	15	3	20	0	0	0	0	0	0
GT2003.03	0	0	0	0	0	0	20	0	0	15	0	0	0	0	0	0	0	0	0	0	0	0	0	0	0	0	0	0	0	0	0	0	0	0	0	0	1	0	0	0	3	0	15	0	0	0	0	0	0
GT2003.04	0	0	0	0	0	0	0	0	0	80	0	0	0	0	0	0	0	0	0	0	0	0	0	0	0	0	0	1	0	0	0	0	0	0	0	0	0	0	0	0	0	1	2	0	0	0	0	0	0
GT2003.05	0	0	0	0	0	0	0	0	0	60	0	0	0	0	0	0	0	0	0	0	0	0	0	0	0	0	0	2	0	0	0	0	0	0	0	0	0	0	0	0	3	0	0	0	0	0	0	0	0
GT2003.06	0	0	0	0	0	0	0	0	0	30	0	0	0	0	0	0	0	0	0	0	0	0	0	0	0	0	0	0	0	0	0	0	0	0	0	0	0	0	0	0	3	1	0	0	0	0	0	0	0
GT2003.07	0	0	0	0	0	0	0	0	0	15	0	0	0	0	0	0	0	0	0	0	0	0	0	0	0	0	0	0	0	0	0	0	0	0	0	0	0	0	0	0	0	0	0	0	0	0	0	0	0
GT2003.08	0	0	0	0	0	0	0	0	0	30	0	0	0	0	0	0	0	0	0	0	0	0	0	0	0	0	0	0	0	0	0	0	0	0	0	0	0	0	0	0	0	30	0	0	0	0	0	0	0
GT2003.09	0	0	0	0	0	0	0	0	0	50	0	0	0	0	0	0	0	0	0	0	0	0	0	0	0	0	0	15	0	0	0	0	0	0	0	0	0	0	0	15	0	0	0	0	0	0	0	0	0
GT2003.10	0	0	0	0	0	0	0	0	0	30	0	0	0	0	0	0	0	0	0	0	0	0	0	0	0	0	0	0	0	0	0	0	0	0	0	0	0	0	0	5	15	3	0	0	0	0	0	0	0
GT2003.11	0	0	0	0	0	0	0	0	0	5	0	0	0	0	0	0	0	0	0	0	0	0	0	0	0	0	0	0	0	0	0	0	0	0	0	0	5	0	0	0	15	10	25	0	0	0	0	0	0
GT2003.12	0	0	0	0	0	0	0	0	0	100	0	0	0	0	0	0	0	0	0	0	0	0	0	0	0	0	0	0	0	0	0	0	0	0	0	0	0	0	0	0	0	3	0	0	0	0	0	0	0
GT2003.13	0	0	0	0	0	0	0	0	0	15	0	0	0	0	0	0	0	0	0	0	0	0	0	0	0	0	0	0	0	0	0	0	0	0	0	0	0	0	0	0	0	0	0	0	0	0	0	0	0
GT2003.14	0	0	0	0	0	0	0	0	0	20	0	0	0	0	0	0	0	0	0	0	0	0	0	0	0	0	0	3	0	0	0	0	0	0	0	0	0	0	0	0	15	0	0	0	0	0	0	0	0
GT2003.15	0	0	0	0	0	0	0	0	0	3	0	0	0	0	0	0	0	0	0	0	0	0	0	0	0	0	0	0	0	0	0	0	0	0	0	0	0	0	0	0	0	3	0	0	0	0	0	0	0
GT2003.16	0	0	0	0	0	0	0	0	0	25	0	0	0	0	0	0	0	0	0	0	0	0	0	0	0	0	0	1	0	0	0	0	0	0	0	0	0	0	0	0	15	0	0	0	0	0	0	0	0
GT2003.17	0	0	0	0	0	0	0	0	0	3	0	0	0	0	0	0	0	0	0	0	0	0	0	0	0	0	0	0	0	0	0	0	0	0	0	0	0	0	0	0	10	3	0	0	0	0	0	0	0
GT2003.18	0	0	0	0	0	0	0	0	0	50	0	0	0	0	0	0	0	0	0	0	0	0	0	0	0	0	0	0	0	0	0	0	0	0	0	0	0	0	0	0	0	0	0	0	0	0	0	0	0
GT2003.19	0	0	0	0	0	0	0	0	0	60	0	0	0	0	0	0	0	0	0	0	0	0	0	0	0	0	0	0	0	0	0	0	0	0	0	0	0	0	0	0	0	0	0	0	0	0	0	0	0
GT2003.20	0	0	0	0	0	0	0	0	0	60	0	0	0	0	0	0	0	0	0	0	0	0	0	0	0	0	0	0	0	0	0	0	0	0	0	0	0	0	0	0	5	1	0	0	0	0	0	0	0
GT2003.21	0	0	0	0	0	0	0	0	0	40	0	0	0	0	0	0	0	0	0	0	0	0	0	0	0	0	0	0	0	0	0	0	0	0	1	0	0	0	0	0	0	0	0	0	0	0	0	0	0
GT2003.22	0	0	0	0	0	0	0	0	0	15	0	0	0	0	0	0	0	5	0	0	0	0	0	0	0	0	0	3	0	0	0	0	0	0	0	0	0	0	0	0	40	0	0	0	0	0	0	0	0
GT2003.23	0	0	0	0	0	0	0	0	0	5	0	0	0	0	0	0	0	0	0	0	0	0	0	0	0	0	0	1	0	0	0	0	0	0	3	0	0	0	0	0	0	0	0	0	0	0	0	0	0
GT2003.24	0	0	0	0	0	0	0	0	0	40	0	0	0	0	0	0	0	0	0	0	0	0	0	0	0	0	0	0	0	0	0	0	0	0	10	0	0	0	0	15	10	0	0	0	0	0	0	0	0
GT2003.25	0	0	0	0	0	0	0	0	0	90	0	0	0	0	0	0	0	0	0	1	0	0	0	0	0	0	0	5	0	0	0	0	0	0	0	0	0	0	0	0	0	0	0	0	0	0	0	0	0
GT2003.26	0	0	0	0	0	0	0	0	0	50	0	0	0	0	0	0	0	0	0	0	0	0	0	0	0	0	0	0	0	0	0	0	0	0	1	0	0	0	0	0	3	0	0	0	0	0	0	0	0
GT2012.01	0	0	0	0	0	0	0	0	0	90	0	0	0	0	0	0	0	0	0	0	0	0	0	0	0	0	0	0	0	0	0	0	0	0	5	0	0	0	0	0	0	0	0	0	0	0	0	0	0
GT2012.02	0	0	0	0	0	0	0	0	0	15	0	0	0	0	0	0	0	0	0	0	0	0	0	0	0	0	0	0	0	0	0	0	0	0	5	0	0	0	0	0	50	15	0	0	0	0	0	0	0
GT2012.03	0	0	0	0	0	0	0	0	0	10	0	0	0	0	0	0	0	0	0	0	0	0	0	0	0	0	0	0	0	0	0	0	0	0	0	0	0	0	0	0	25	5	5	0	0	0	0	0	0
GT2012.04	0	0	0	0	0	0	3	0	0	70	0	0	0	0	0	0	0	0	0	0	0	0	0	0	0	0	0	0	0	0	0	0	0	10	0	0	0	0	0	0	0	0	30	0	0	0	0	0	0
GT2012.05	0	0	0	0	0	0	0	0	0	50	0	0	0	0	0	0	0	0	0	0	0	0	0	0	0	0	0	0	0	0	0	0	0	0	0	0	0	0	0	0	0	5	0	0	0	0	0	0	0
GT2012.06	0	0	0	0	0	0	0	0	0	60	0	0	0	0	0	0	0	0	0	0	0	0	0	0	0	0	0	0	0	0	0	0	0	0	0	0	0	0	0	0	10	0	0	0	0	0	0	0	0
GT2012.07	0	0	0	0	0	0	0	0	0	100	0	0	0	0	0	0	0	0	0	0	0	0	0	0	0	0	0	0	0	0	0	0	0	0	0	0	0	0	0	0	0	0	0	0	0	0	0	0	0
GT2012.08	0	0	0	0	0	0	0	0	0	90	0	0	0	0	0	0	0	0	0	0	0	0	0	0	0	0	0	0	0	0	0	0	0	0	5	0	0	0	0	0	0	0	0	0	0	0	0	0	0
GT2012.09	0	0	0	0	0	0	0	0	0	90	0	0	0	0	0	0	0	0	0	0	0	0	0	0	0	0	0	0	0	0	0	0	0	0	0	0	0	0	0	0	0	0	0	0	0	0	0	0	0
GT2012.10	0	0	0	0	0	0	0	0	0	15	0	0	0	0	0	0	0	0	0	0	0	0	0	0	0	0	0	0	0	0	0	0	0	0	0	0	0	0	0	0	3	0	0	0	0	0	0	0	0
GT2012.11	0	0	0	0	0	0	0	0	0	40	0	0	0	0	0	0	0	0	0	0	0	0	0	0	0	0	0	0	0	0	0	0	0	0	0	0	0	0	0	0	3	0	0	0	0	0	0	0	0
GT2012.12	0	0	0	0	0	0	0	0	0	100	0	0	0	0	0	0	0	0	0	0	0	0	0	0	0	0	0	0	0	0	0	0	0	0	0	0	0	0	0	0	0	1	0	0	0	0	0	0	0
GT2012.13	0	0	0	0	0	0	0	0	0	80	0	0	0	0	0	0	0	0	0	0	0	0	0	0	0	0	0	0	0	0	0	0	0	0	3	0	0	0	0	10	1	0	0	0	0	0	0	0	0
GT2012.14	0	0	0	0	0	0	0	0	0	50	0	0	0	0	0	0	0	0	0	0	0	0	0	0	0	0	0	0	0	0	0	0	0	0	60	0	0	0	0	0	40	0	0	0	0	0	0	0	0
GT2012.15	0	0	0	0	0	0	0	0	0	75	0	0	0	0	0	0	0	0	0	0	0	0	0	0	0	0	0	0	0	0	0	0	0	0	50	0	0	0	0	0	20	0	0	0	0	0	0	0	0
GT2012.16	0	0	0	0	0	0	0	0	0	70	0	0	0	0	0	0	0	0	0	0	0	0	0	0	0	0	0	0	0	0	0	0	0	0	20	0	0	0	0	0	20	0	0	0	0	0	0	0	0
GT2012.17	0	0	0	0	0	0	0	0	0	30	0	0	0	0	0	0	0	0	0	0	0	0	0	0	0	0	0	1	0	0	0	0	0	0	10	0	0	0	0	3	15	0	0	0	0	0	0	0	0
GT2012.18	0	0	0	0	0	0	0	0	0	70	0	0	0	0	0	0	0	0	0	0	0	0	0	0	0	0	0	1	0	0	0	0	0	0	15	0	0	0	0	0	15	0	0	0	0	0	0	0	0
GT2012.19	0	0	0	0	0	0	0	0	0	70	0	0	0	0	0	0	0	0	0	0	0	0	0	0	0	0	0	3	0	0	0	0	0	0	30	0	0	0	0	0	0	0	0	0	0	0	0	0	0
GT2012.20	0	0	0	0	0	0	0	0	0	30	0	0	0	0	0	0	0	0	0	0	0	0	0	0	0	0	0	10	0	0	0	0	0	0	15	0	0	0	0	0	20	0	0	0	0	0	0	0	0
GT2012.21	0	0	0	0	0	0	0	0	0	60	0	0	0	0	0	0	0	0	0	0	0	0	0	0	0	0	0	3	0	0	0	0	0	0	0	0	0	0	0	0	0	0	0	0	0	0	0	0	0
GT2018.01	0	0	0	0	0	0	0	0	0	90	0	0	0	0	0	0	0	0	0	0	0	0	0	0	0	0	0	3	0	0	0	0	0	0	0	0	0	0	0	0	0	0	0	0	0	0	0	0	0
GT2018.02	0	0	0	0	0	0	0	0	0	50	0	0	0	0	0	0	0	0	0	0	0	0	0	0	0	0	0	0	0	0	0	0	0	0	0	0	0	0	0	0	1	0	3	0	0	0	0	0	0
GT2018.03	0	0	0	0	0	0	0	0	0	60	0	0	0	0	0	0	0	0	0	0	0	0	0	0	0	0	0	0	0	0	0	0	0	0	0	0	0	3	0	0	0	0	15	0	0	0	0	0	0
GT2018.04	0	0	0	0	0	0	0	0	0	40	0	0	0	0	0	0	0	0	0	0	0	0	0	0	0	0	0	1	0	0	0	0	0	0	0	0	0	0	0	0	0	0	0	0	0	0	0	0	0
GT2018.05	0	0	0	0	0	0	0	0	0	60	0	0	0	0	0	0	0	0	0	0	0	0	0	0	0	0	0	0	0	0	0	0	1	0	0	0	0	0	0	0	0	0	0	0	0	0	0	0	0
GT2018.06	0	0	0	0	0	0	0	0	0	10	0	0	0	0	0	0	0	0	0	0	0	0	0	0	0	0	0	0	0	0	0	0	0	0	0	0	0	0	0	0	0	0	0	0	0	0	0	0	0
GT2018.07	0	0	0	0	0	0	0	0	0	5	0	0	0	0	0	0	0	0	0	0	5	0	0	0	0	0	0	0	0	0	0	0	0	0	0	0	0	0	0	0	0	0	5	0	0	0	0	0	0
GT2018.08	0	0	0	0	0	0	0	0	0	3	0	0	0	0	0	0	0	0	0	0	0	0	0	0	0	0	0	0	0	0	0	0	0	0	0	0	0	0	0	0	0	0	0	0	0	0	0	0	0
GT2018.09	0	0	0	0	0	0	0	0	0	3	0	0	0	0	0	0	0	0	0	0	0	0	0	0	0	0	0	0	0	0	0	0	0	0	0	0	0	0	0	0	0	0	0	0	0	0	0	0	0
GT2018.10	0	0	0	0	0	0	0	0	0	3	0	0	0	0	0	0	0	0	0	0	0	0	0	0	0	0	0	1	0	0	0	0	0	0	0	0	0	0	0	0	0	0	0	0	0	0	0	0	0
GT2018.11	0	0	0	0	0	0	0	0	0	1	0	0	0	0	0	0	0	0	0	0	0	0	0	0	0	0	0	3	0	0	0	0	0	0	0	0	0	0	0	0	0	0	0	0	0	0	0	0	0
GT2018.12	0	0	0	0	0	0	0	0	0	1	0	0	0	0	0	0	0	0	0	0	0	0	0	0	0	0	0	0	0	0	0	0	0	0	0	0	0	0	0	0	0	0	0	0	0	0	0	0	0
GT2018.13	0	0	0	0	0	0	0	0	0	1	0	0	0	0	0	0	0	0	0	0	0	0	0	0	0	0	0	0	0	0	0	0	0	0	0	0	0	0	0	0	0	0	0	0	0	0	0	0	0
GT2018.14	0	0	0	0	0	0	0	0	0	1	0	0	0	0	0	0	0	0	0	0	0	0	0	0	0	0	0	0	0	0	0	0	0	0	0	0	0	0	0	1	0	0	0	0	0	0	0	0	0
GT2018.15	0	0	0	0	0	0	0	0	0	3	0	0	0	0	0	0	0	0	0	0	0	3	3	0	0	0	0	0	0	0	0	0	15	0	0	0	0	0	0	3	0	0	0	0	0	0	0	0	0
GT2018.16	0	0	0	0	0	0	0	0	0	70	0	0	0	0	0	0	0	0	0	0	0	0	0	0	0	0	0	1	0	0	0	0	0	0	0	0	0	0	0	0	0	0	0	0	0	0	0	0	0
GT2018.17	0	0	0	0	0	0	0	0	0	80	0	0	0	0	0	0	0	0	0	0	0	0	0	0	0	0	0	0	0	0	0	0	0	0	1	0	0	0	0	3	3	0	0	0	0	0	0	0	0
GT2018.18	0	0	0	0	0	0	0	0	0	30	0	0	0	0	0	0	0	0	0	0	0	0	0	0	0	0	0	0	0	0	0	0	0	0	0	0	0	0	0	15	5	0	0	0	0	0	0	0	0
GT2018.19	0	0	0	0	0	0	0	0	0	80	0	0	0	0	0	0	0	0	0	0	0	0	0	0	0	0	0	1	0	0	0	0	0	0	0	0	0	0	0	1	0	0	0	0	0	0	0	0	0
GT2018.20	0	0	0	0	0	0	0	0	0	70	0	0	0	0	0	0	0	0	0	0	0	1	1	0	0	0	0	1	0	0	0	0	0	0	0	0	0	0	0	3	0	0	0	0	0	0	0	0	0
ML01	0	0	0	0	0	0	0	0	0	70	0	0	0	0	0	0	0	0	0	0	0	0	0	0	0	0	0	0	0	0	0	0	0	0	0	0	0	0	0	0	0	0	10	0	0	0	0	0	0
ML02	0	0	0	0	0	0	0	0	0	0	0	0	0	0	0	0	0	0	0	0	0	0	0	0	0	0	0	0	0	0	0	0	0	0	0	0	3	0	0	0	5	5	0	0	0	0	0	0	0
ML03	0	0	0	0	0	0	0	0	0	40	0	0	0	0	0	0	0	0	0	0	0	0	0	0	0	0	0	0	0	1	0	0	0	0	0	0	0	0	0	0	5	0	0	0	0	0	3	0	0
ML04	0	0	0	0	0	0	0	0	0	15	0	0	0	0	0	0	0	0	0	0	0	0	0	0	0	0	0	0	0	0	0	0	0	0	0	0	0	0	0	0	30	0	0	0	0	0	0	0	0
ML05	0	0	0	0	0	10	10	0	0	60	0	0	0	0	0	0	0	0	0	0	0	0	0	0	0	0	0	3	0	0	0	0	0	0	0	0	0	0	0	0	5	0	0	0	0	0	0	0	0
ML06	0	0	0	0	0	0	5	0	0	50	0	0	0	0	0	0	0	0	0	0	0	0	0	0	0	0	0	5	0	0	0	0	0	0	0	0	0	0	0	0	5	0	0	0	0	0	0	0	0
ML07	0	0	0	0	0	25	10	0	0	70	0	0	0	0	0	0	0	0	0	0	0	0	0	0	0	0	0	5	0	0	0	0	0	0	0	0	0	0	0	0	0	0	0	0	0	0	0	0	0
ML08	0	0	0	0	0	5	0	0	0	70	0	0	0	0	0	0	0	0	0	0	0	0	0	0	0	0	0	5	0	0	0	0	0	0	5	0	0	0	0	0	0	0	0	0	0	0	0	0	0
ML09	0	0	0	0	0	20	0	0	0	80	0	0	0	0	0	0	0	0	0	0	0	0	0	0	0	0	0	3	0	0	0	0	5	0	0	0	0	0	0	0	0	0	0	0	0	0	0	0	0
ML10	0	0	0	0	0	0	10	0	0	80	0	0	0	0	0	0	0	0	0	0	0	0	0	0	0	0	0	3	0	0	0	0	0	0	0	0	0	1	0	0	0	0	0	0	0	0	0	0	0
ML11	0	0	0	0	0	0	15	0	0	70	0	0	0	0	0	0	0	0	0	0	0	0	0	0	0	0	0	10	0	0	0	0	0	0	0	0	0	0	0	0	5	0	0	0	0	0	0	0	0
ML12	0	0	0	0	0	0	0	0	0	20	0	0	0	0	0	0	0	0	0	0	0	0	0	0	0	0	0	10	0	0	0	0	0	0	0	0	0	0	0	0	10	0	0	0	0	0	0	0	0
ML13	0	0	0	0	0	0	0	0	0	30	0	0	0	0	0	0	0	0	0	0	0	0	0	0	0	0	0	20	0	0	0	0	0	0	0	0	0	0	0	0	5	0	0	0	0	0	0	0	0
ML14	0	0	0	0	0	0	0	0	0	20	0	0	0	0	0	0	0	0	0	0	0	0	0	0	0	0	0	10	0	0	0	0	0	0	0	0	0	0	0	0	15	0	0	0	0	0	0	0	0
ML15	0	0	0	0	0	0	0	0	0	70	0	0	0	0	0	0	0	0	0	0	0	0	0	0	0	0	0	0	0	0	0	0	0	0	0	0	0	0	0	0	0	0	0	0	0	0	0	0	0
ML16	0	0	0	0	0	20	10	0	0	40	0	0	0	0	0	0	0	0	0	0	0	0	0	0	0	0	0	5	0	0	0	0	0	0	0	0	0	0	0	0	25	0	0	0	0	0	0	0	0
ML17	0	0	0	0	0	0	10	0	0	15	0	0	0	0	0	0	0	0	0	0	0	0	0	0	0	0	0	0	0	0	0	0	0	0	0	0	0	0	0	0	20	0	0	0	0	0	0	0	0
ML18	0	0	0	0	0	20	0	0	0	20	0	0	0	0	0	0	0	0	0	0	0	0	0	0	0	0	0	10	0	0	0	0	0	0	0	0	0	0	0	0	20	0	0	0	0	0	0	0	0
ML19	0	0	0	0	0	0	0	0	0	25	0	0	0	0	0	0	0	0	0	0	0	0	0	0	0	0	0	0	0	0	0	0	0	0	0	0	0	0	0	0	10	0	0	0	0	0	0	0	0
ML20	0	0	0	0	0	0	0	0	0	10	0	0	0	0	0	0	0	0	0	0	0	0	0	0	0	0	0	10	0	0	0	0	0	0	0	0	0	0	0	0	20	0	0	0	0	0	0	0	0
[truncated: 57 more columns]

## Sheet: Environmental data
quadrat	site	fire_year	years_since_fire	years_controls	treatment	dNBR	lon	lat	NVC_comm	quad_habitat	site_habitat	elev	slope	heatload	aspect	pH	total_C	total_N	bulk_dens	heather_height	dung_piles	grazed_plants
AA01	AA	2015	6	6	Burnt	256.686	-4.60361	57.4891	M15	Wet heath	wet	384.695	4.03004	0.739499	-0.769005	4.3	46.2887	1.4747	0.0822301	15	0	0
AA02	AA	2015	6	6	Burnt	258.054	-4.60418	57.4897	M17	Blanket bog	wet	392.458	2.58284	0.74426	-0.58442	4.3	49.7611	2.04383	0.141736	20	0	0
AA03	AA	2015	6	6	Burnt	284.121	-4.60525	57.4906	M19	Blanket bog	wet	373.489	6.21142	0.741129	-0.956659	4.4	52.2799	1.70532	0.122019	20	1	0
AA04	AA	2015	6	6	Burnt	272.2	-4.60467	57.4915	M17	Blanket bog	wet	365.66	4.71707	0.745438	-0.981395	4.3	48.8224	1.43712	0.072946	20	0	0
AA05	AA	2015	6	6	Burnt	271.21	-4.6041	57.4923	M19	Blanket bog	wet	355.35	8.68086	0.708436	0.961155	4.3	48.6963	1.75084	0.0917793	20	0	0
AA06	AA	2015	6	6	Burnt	133.431	-4.60328	57.493	M15	Wet heath	wet	349.798	6.00014	0.746107	0.538746	4.2	48.7959	1.79553	0.127766	15	0	0
AA07	AA	2015	6	6	Burnt	241.761	-4.60161	57.4933	M17	Blanket bog	wet	354.473	9.1861	0.701056	-0.999993	4.9	45.1145	2.0855	0.0953161	25	0	0
AA08	AA	2015	6	6	Burnt	233.419	-4.60087	57.493	M19	Blanket bog	wet	358.989	8.34243	0.71143	0.999977	4	49.0552	1.4273	0.119013	30	1	0
AA09	AA	2015	6	6	Burnt	224.557	-4.59974	57.4935	M17	Blanket bog	wet	364.522	8.97361	0.697849	0.142702	4.2	47.5428	1.42505	0.0884194	15	1	0
AA10	AA	2015	6	6	Burnt	265.769	-4.5986	57.4937	M19	Blanket bog	wet	358.821	8.3287	0.700176	0.250277	4.3	54.6991	1.45346	0.100091	10	0	0
AA11	AA	2015	6	30	Unburnt	0	-4.60258	57.4948	M19	Blanket bog	wet	340.748	6.81185	0.728192	0.605625	4.1	47.6353	1.29071	0.0962887	30	0	0
AA12	AA	2015	6	30	Unburnt	0	-4.60341	57.4945	M19	Blanket bog	wet	340.505	4.80782	0.717746	-0.641728	4.1	47.9995	1.30271	0.0961119	30	1	0
AA13	AA	2015	6	30	Unburnt	0	-4.60412	57.4941	M17	Blanket bog	wet	347.186	4.83191	0.745515	-0.158604	4.6	44.31	1.0395	0.0497801	30	0	0
AA14	AA	2015	6	30	Unburnt	0	-4.6068	57.493	M17	Blanket bog	wet	346.663	3.6012	0.761981	-0.996259	4.4	48.7875	1.89155	0.0821416	30	0	0
AA15	AA	2015	6	30	Unburnt	0	-4.60767	57.4924	M17	Blanket bog	wet	354.632	4.87856	0.755222	0.995646	4.4	46.3273	1.51754	0.0753333	30	0	0
AA16	AA	2015	6	30	Unburnt	0	-4.60805	57.4919	M15	Wet heath	wet	345.385	7.50953	0.752132	0.702738	4.4	48.7853	1.92302	0.129269	26	0	0
AA17	AA	2015	6	30	Unburnt	0	-4.60883	57.491	M17	Blanket bog	wet	348.819	4.63969	0.773398	0.802952	4.7	42.5101	1.16437	0.0516369	30	1	0
AA18	AA	2015	6	30	Unburnt	0	-4.60943	57.4902	M17	Blanket bog	wet	348.809	11.4383	0.797493	-0.866312	4.1	51.2369	1.6328	0.0939014	25	0	0
AA19	AA	2015	6	30	Unburnt	0	-4.60885	57.4896	M19	Blanket bog	wet	364.858	7.53319	0.759163	0.555052	4.2	47.7247	1.31721	0.104865	20	0	0
AA20	AA	2015	6	30	Unburnt	0	-4.60854	57.4889	M19	Blanket bog	wet	364.765	2.80845	0.758521	0.728979	3.9	47.0867	0.987701	0.0791354	15	0	0
AB01	AB	2019	2	2	Burnt	513.36	-3.47668	57.4548	M20	Blanket bog	wet	435.351	2.88236	0.768222	0.715855	4.2	50.5206	1.72858	0.102301	5	1	0
AB02	AB	2019	2	2	Burnt	495.985	-3.47573	57.4544	M19	Blanket bog	wet	430.182	3.1448	0.765832	-0.994698	4.4	48.0185	1.37326	0.100179	5	0	0
AB03	AB	2019	2	2	Burnt	559.265	-3.47435	57.4544	M19	Blanket bog	wet	431.572	2.48374	0.772921	0.666708	4.3	46.9946	1.22348	0.0958466	5	1	0
AB04	AB	2019	2	2	Burnt	512.217	-3.47317	57.4541	M20	Blanket bog	wet	427.476	1.15845	0.776048	-0.619937	4.4	48.511	1.43921	0.10292	5	0	0
AB05	AB	2019	2	2	Burnt	599.413	-3.47144	57.4539	M19	Blanket bog	wet	426.861	1.74485	0.773905	-0.356108	4	44.1463	1.12845	0.0847942	5	1	0
AB06	AB	2019	2	2	Burnt	513.109	-3.47045	57.4534	M18	Blanket bog	wet	420.889	3.14139	0.776407	-0.325961	4.3	48.1385	1.62388	0.165079	5	1	0
AB07	AB	2019	2	2	Burnt	551.858	-3.47053	57.4526	M19	Blanket bog	wet	418.192	1.69075	0.767105	0.601962	4.4	45.1283	1.07996	0.0655188	5	0	0
AB08	AB	2019	2	2	Burnt	520	-3.47053	57.4526	M18	Blanket bog	wet	416	2	0.765913	0.742154	4.5	46.6446	1.47724	0.117244	5	1	0
AB09	AB	2019	2	2	Burnt	508.822	-3.47179	57.452	M16	Wet heath	wet	415.888	2.15777	0.765306	0.789013	4.4	49.1734	1.39627	0.117421	5	0	0
AB10	AB	2019	2	2	Burnt	520.323	-3.47108	57.4516	M18	Blanket bog	wet	412	3.10676	0.745063	-0.736244	4.3	46.6156	1.71613	0.118659	10	0	0
AB11	AB	2019	2	2	Burnt	480.966	-3.47062	57.4509	M20	Blanket bog	wet	410.457	1.90856	0.752818	-0.904221	4.5	48.0566	1.58646	0.109021	5	0	0
AB12	AB	2019	2	2	Burnt	520.957	-3.46953	57.4505	M20	Blanket bog	wet	407.145	3.67633	0.740299	-0.634809	4.4	48.5064	1.36179	0.117244	3	0	0
AB13	AB	2019	2	2	Burnt	558.309	-3.46839	57.4497	M19	Blanket bog	wet	401.173	7.95019	0.693374	-0.737738	4.2	46.9501	1.60378	0.132894	5	0	0
AB14	AB	2019	2	30	Unburnt	0	-3.47138	57.4481	M19	Blanket bog	wet	424.574	6.21121	0.704368	-0.18978	4.3	53.2404	1.66479	0.121311	25	0	0
AB15	AB	2019	2	30	Unburnt	0	-3.47233	57.4484	M19	Blanket bog	wet	425.041	5.65255	0.70805	0.0910491	4.4	45.6134	1.2314	0.112912	30	0	0
AB16	AB	2019	2	30	Unburnt	0	-3.47461	57.4498	M19	Blanket bog	wet	428.325	2.46234	0.746997	0.933079	4.4	46	1.4	0.0983224	30	1	0
AB17	AB	2019	2	30	Unburnt	0	-3.47492	57.4503	M18	Blanket bog	wet	425.004	2.74833	0.744029	0.62546	4.3	47.3165	1.63028	0.100268	35	1	0
AB18	AB	2019	2	30	Unburnt	0	-3.47514	57.4507	M19	Blanket bog	wet	423.529	4.62881	0.723133	0.703197	4.1	48.4266	1.53497	0.139437	20	0	0
AB19	AB	2019	2	30	Unburnt	0	-3.47555	57.4513	M19	Blanket bog	wet	421.495	2.58264	0.744381	0.881975	4.3	45.5558	0.96984	0.0969961	35	0	0
AB20	AB	2019	2	30	Unburnt	0	-3.47541	57.4519	M19	Blanket bog	wet	413.35	1.57625	0.757246	0.804388	4.3	46.8493	1.17641	0.0781628	25	0	0
AB21	AB	2019	2	30	Unburnt	0	-3.4759	57.4523	M19	Blanket bog	wet	418.584	1.89162	0.763758	-0.675729	4.4	45.2602	0.973146	0.0836448	25	0	0
AB22	AB	2019	2	30	Unburnt	0	-3.47686	57.4529	M19	Blanket bog	wet	427.691	1.72324	0.76138	0.675842	4.3	48.4969	1.1694	0.152612	25	0	0
AB23	AB	2019	2	30	Unburnt	0	-3.47719	57.4534	M19	Blanket bog	wet	424.183	2.71617	0.766566	-0.391353	4.3	46.0228	1.03533	0.0962003	25	0	0
AC01	AC	2011	10	30	Unburnt	0	-4.50078	57.3612	M17	Blanket bog	dry	244.25	5.21192	0.758333	0.840584	4.4	48.4316	1.23408	0.148633	35	0	0
AC02	AC	2011	10	30	Unburnt	0	-4.5012	57.3613	H10	Dry heath	dry	251.014	6.43714	0.764881	0.1065	4.7	24.2086	0.850042	0.393113	35	0	0
AC03	AC	2011	10	30	Unburnt	0	-4.50218	57.3613	M18	Blanket bog	dry	259.403	10.6736	0.730983	-0.0376033	4.4	47.4109	1.44063	0.133071	30	0	0
AC04	AC	2011	10	30	Unburnt	0	-4.50201	57.3618	H10	Dry heath	dry	259.225	4.87433	0.718428	-0.789065	4.4	50.263	1.34255	0.188952	30	0	0
AC05	AC	2011	10	30	Unburnt	0	-4.50129	57.3621	H10	Dry heath	dry	253.534	6.25013	0.705769	0.772419	3.7	47.3408	1.21795	0.147395	50	0	0
AC06	AC	2011	10	30	Unburnt	0	-4.50157	57.3625	H10	Dry heath	dry	252.703	8.60097	0.69447	-0.17925	4.5	49.1836	1.53657	0.154822	40	0	0
AC07	AC	2011	10	30	Unburnt	0	-4.50237	57.3623	H10	Dry heath	dry	257.229	11.2797	0.654022	-0.927857	4.4	49.587	1.16846	0.104246	40	0	0
AC08	AC	2011	10	30	Unburnt	0	-4.50321	57.3623	H10	Dry heath	dry	267.11	12.5082	0.700403	-0.515812	5.2	8.31512	0.302029	0.550322	50	0	0
AC09	AC	2011	10	30	Unburnt	0	-4.50303	57.3618	H10	Dry heath	dry	261.194	3.15709	0.765199	0.79603	4.5	49.0063	1.57983	0.178961	30	0	0
AC10	AC	2011	10	30	Unburnt	0	-4.5039	57.361	H10	Dry heath	dry	254.271	12.9824	0.683397	0.815932	4.5	48.231	1.21965	0.188599	50	0	0
AC11	AC	2011	10	10	Burnt	332	-4.49848	57.3757	M25	Blanket bog	dry	232.334	5.80532	0.734152	-0.499472	6.1	10.8058	0.5402	0.289574	30	0	0
AC12	AC	2011	10	10	Burnt	263	-4.49756	57.3747	M16	Wet heath	dry	229.731	2.90928	0.742882	0.646505	5.9	17.9599	1.03468	0.270475	20	0	0
AC13	AC	2011	10	10	Burnt	263	-4.49732	57.3744	H10	Dry heath	dry	227.137	3.24904	0.743478	0.256488	4.2	46.6473	1.36933	0.146953	20	0	0
AC14	AC	2011	10	10	Burnt	263	-4.49739	57.3739	H10	Dry heath	dry	231	6.75647	0.732391	-0.073163	4.3	48.6999	1.77185	0.18515	40	1	0
AC15	AC	2011	10	10	Burnt	263	-4.49757	57.3734	H10	Dry heath	dry	235.899	11.3167	0.732777	-0.868392	4.4	47.6231	1.74155	0.173479	20	0	0
AC16	AC	2011	10	10	Burnt	202	-4.49789	57.373	M19	Blanket bog	dry	243.755	9.1351	0.728782	0.42692	4.4	43.9179	1.74416	0.120427	40	0	0
AC17	AC	2011	10	10	Burnt	202	-4.49827	57.3725	M19	Blanket bog	dry	247.515	13.4079	0.72152	-0.129436	4.4	49.684	1.67088	0.116802	30	1	0
AC18	AC	2011	10	10	Burnt	202	-4.49773	57.3721	H21	Dry heath	dry	250.688	7.08434	0.740488	0.798107	4.7	30.9547	1.41543	0.298239	40	0	0
AC19	AC	2011	10	10	Burnt	263	-4.49668	57.3724	M19	Blanket bog	dry	269.713	3.59517	0.752221	0.96159	4.1	45.7031	1.65476	0.12865	50	0	0
AC20	AC	2011	10	10	Burnt	263	-4.49594	57.3727	M19	Blanket bog	dry	256.295	2.65255	0.744584	0.828207	4.3	47.8767	1.08246	0.0847942	40	0	0
AD01	AD	2018	3	3	Burnt	199.13	-5.42033	57.4143	M15	Wet heath	wet	124.117	5.0129	0.756874	-0.0422939	4.8	29.225	2.00191	0.0732113	0	0	0
AD02	AD	2018	3	3	Burnt	234.749	-5.42167	57.4141	M15	Wet heath	wet	128.717	8.64019	0.699258	-0.704575	4.4	45.5655	1.19993	0.0787817	8	0	0
AD03	AD	2018	3	3	Burnt	209.443	-5.42237	57.4145	M17	Blanket bog	wet	122.26	1.36663	0.778952	0.644996	4.4	47.0822	1.00754	0.122019	5	0	0
AD04	AD	2018	3	3	Burnt	203.332	-5.42166	57.4146	M15	Wet heath	wet	120.478	5.12543	0.774293	0.681178	4.3	49.9692	0.964559	0.108844	5	0	0
AD05	AD	2018	3	3	Burnt	205.332	-5.41923	57.4143	M15	Wet heath	wet	131.852	5.22772	0.781227	0.115995	4.5	51.3899	2.45558	0.119985	20	0	0
AD06	AD	2018	3	3	Burnt	174.715	-5.41781	57.4143	M15	Wet heath	wet	140.651	7.05155	0.692582	-0.286116	4.4	48.0115	1.68789	0.114149	15	0	0
AD07	AD	2018	3	3	Burnt	99.8249	-5.4168	57.414	M15	Wet heath	wet	138.897	7.0808	0.712264	0.626416	4.5	46.9043	1.10083	0.0813459	10	0	0
AD08	AD	2018	3	3	Burnt	207.419	-5.41565	57.4136	M15	Wet heath	wet	152.417	10.1986	0.710207	-0.994784	4.3	44.1656	1.86199	0.146246	10	0	0
AD09	AD	2018	3	3	Burnt	208.072	-5.41559	57.4134	M15	Wet heath	wet	166.497	0.601559	0.775988	0.999965	4.3	47.0511	1.65231	0.143151	5	0	0
AD10	AD	2018	3	3	Burnt	241.007	-5.41542	57.4129	M15	Wet heath	wet	157.409	6.93113	0.722644	0.632592	4.6	46.178	1.08435	0.0758639	20	0	0
AD11	AD	2018	3	30	Unburnt	0	-5.40397	57.4176	M15	Wet heath	wet	129.865	2.78851	0.771014	-0.578625	4.5	26.3433	1.31292	0.274631	25	0	0
AD12	AD	2018	3	30	Unburnt	0	-5.40459	57.4175	M17	Blanket bog	wet	127.532	2.74535	0.778475	0.624828	4.5	39.6892	1.95903	0.179845	40	0	0
AD13	AD	2018	3	30	Unburnt	0	-5.40535	57.4173	M15	Wet heath	wet	128.428	2.82045	0.782659	0.835915	4.6	23.2066	1.05415	0.238821	10	0	0
AD14	AD	2018	3	30	Unburnt	0	-5.40612	57.4172	M15	Wet heath	wet	131.003	5.49806	0.711854	0.988331	4.5	47.4289	2.19928	0.103893	15	0	0
AD15	AD	2018	3	30	Unburnt	0	-5.40732	57.4171	M17	Blanket bog	wet	130.023	5.54505	0.787677	-0.711114	4.5	44.5132	1.90908	0.171799	20	0	0
AD16	AD	2018	3	30	Unburnt	0	-5.408	57.4171	M17	Blanket bog	wet	135.696	7.00352	0.780678	-0.236502	4.5	47.9544	1.77546	0.175247	10	0	0
AD17	AD	2018	3	30	Unburnt	0	-5.40853	57.4167	M17	Blanket bog	wet	128.11	4.72596	0.797424	0.282165	4.5	49.6742	2.18848	0.117421	10	0	0
AD18	AD	2018	3	30	Unburnt	0	-5.40933	57.4165	M17	Blanket bog	wet	127.168	5.7422	0.710152	-0.175618	4.5	46.2219	1.24142	0.0687903	40	1	0
AD19	AD	2018	3	30	Unburnt	0	-5.40985	57.4163	M17	Blanket bog	wet	132.617	7.24007	0.700318	0.61996	4.5	49.0415	2.20338	0.243065	20	0	0
AD20	AD	2018	3	30	Unburnt	0	-5.41041	57.416	M15	Wet heath	wet	140.082	13.4638	0.620312	0.579847	4.5	47.5891	2.63902	0.164283	40	0	0
AE01	AE	2017	4	4	Burnt	198.198	-4.22835	57.4115	M16	Wet heath	dry	213.925	3.09306	0.79051	0.275485	5.4	18.4895	1.05125	0.166759	10	0	0
AE02	AE	2017	4	4	Burnt	337.7	-4.22742	57.412	H10	Dry heath	dry	214.867	1.3287	0.761379	-0.97615	4	44.5884	1.7962	0.203807	15	0	0
AE03	AE	2017	4	4	Burnt	499.005	-4.2262	57.4122	H21	Dry heath	dry	219.001	6.12803	0.735276	0.79017	3.7	42.7015	1.39811	0.279759	15	0	0
AE04	AE	2017	4	4	Burnt	527.802	-4.2249	57.4125	U2	Grassland	dry	221.903	1.42192	0.769759	-0.689046	4	44.6066	1.26765	0.148987	15	0	0
AE05	AE	2017	4	4	Burnt	550.197	-4.224	57.4121	H10	Dry heath	dry	227.548	5.72458	0.794032	0.991396	3.6	54.6049	1.59938	0.162073	15	0	0
AE06	AE	2017	4	4	Burnt	468.604	-4.2248	57.4116	H12	Dry heath	dry	216.173	6.3547	0.70617	0.962198	3.8	36.5629	1.28658	0.511064	20	0	0
AE07	AE	2017	4	4	Burnt	366.427	-4.22615	57.4108	H10	Dry heath	dry	214.503	8.62463	0.688728	0.299576	4.2	33.7963	1.39056	0.263667	15	0	0
AE08	AE	2017	4	4	Burnt	616.015	-4.22723	57.4105	U2	Grassland	dry	211.676	6.63784	0.717343	-0.594335	4.3	7.67277	0.502779	0.521851	15	0	0
AE09	AE	2017	4	4	Burnt	513.211	-4.22771	57.411	U2	Grassland	dry	217.097	0.4877	0.774479	-0.880778	3.7	44.0257	1.78617	0.414952	15	1	0
AE10	AE	2017	4	4	Burnt	351.327	-4.22916	57.4114	H10	Dry heath	dry	206.498	1.74179	0.769142	0.939066	3.7	53.3328	1.61627	0.154115	15	0	0
AE11	AE	2017	4	30	Unburnt	0	-4.23371	57.4071	H10	Grassland	dry	213.747	1.12999	0.773286	0.467296	4.7	8.13874	0.601237	0.620793	40	0	0
AE12	AE	2017	4	30	Unburnt	0	-4.23341	57.4068	M19	Blanket bog	dry	212.376	2.72731	0.770491	-0.606989	3.7	43.9026	1.6121	0.122019	50	0	0
AE13	AE	2017	4	30	Unburnt	0	-4.2335	57.4065	M19	Blanket bog	dry	208.812	2.24747	0.771015	0.00248808	3.7	47.453	1.19775	0.0471275	50	1	0
AE14	AE	2017	4	30	Unburnt	0	-4.23298	57.4061	M18	Blanket bog	dry	213.664	1.44491	0.771145	-0.84677	3.9	47.1497	0.943537	0.0720618	30	0	0
AE15	AE	2017	4	30	Unburnt	0	-4.23248	57.4066	H21	Dry heath	dry	217.937	1.60043	0.769127	-0.208341	3.9	42.374	1.4031	0.179226	30	1	0
AE16	AE	2017	4	30	Unburnt	0	-4.2322	57.406	H10	Dry heath	dry	217.051	1.58654	0.76628	-0.188266	3.9	18.2507	1.01742	0.420169	60	0	0
AE17	AE	2017	4	30	Unburnt	0	-4.23263	57.4056	M19	Blanket bog	dry	224.44	2.26776	0.759892	0.496427	3.7	47.1091	1.90144	0.0977919	30	0	0
AE18	AE	2017	4	30	Unburnt	0	-4.23315	57.4052	H10	Dry heath	dry	220.326	1.18007	0.764467	0.0686168	4.5	13.9632	0.702843	0.40107	0	0	0
AE19	AE	2017	4	30	Unburnt	0	-4.23297	57.4051	H18	Dry heath	dry	222.164	0.596054	0.771673	0.964427	4.5	11.784	0.78777	0.429011	0	0	0
AE20	AE	2017	4	30	Unburnt	0	-4.23208	57.4051	H10	Dry heath	dry	216.388	1.64149	0.769868	0.594428	4.8	38.3965	1.08782	0.0488075	0	0	0
BA01	BA	2011	10	10	Burnt	225	-5.55456	56.8144	M15	Wet heath	wet	197.269	21.5588	0.699239	-0.377097	4.3	47.0899	2.43261	0.0889499	5	0	0
BA02	BA	2011	10	10	Burnt	225	-5.55469	56.8152	M25	Blanket bog	wet	205.966	12.2778	0.635347	0.830175	4.4	49.3101	3.02157	0.0719734	0	0	0
BA03	BA	2011	10	10	Burnt	225	-5.55428	56.8158	M15	Wet heath	wet	205.518	5.66525	0.810034	-0.811943	4.7	48.208	3.1399	0.094874	5	0	0
BA04	BA	2011	10	10	Burnt	225	-5.55388	56.8162	M15	Wet heath	wet	214.951	21.9642	0.694109	0.547169	4.4	50.7411	1.38772	0.0824953	3	0	0
BA05	BA	2011	10	10	Burnt	225	-5.55368	56.8156	M25	Blanket bog	wet	202.532	30.4033	0.599054	-0.801504	4.7	44.254	2.74037	0.161631	5	0	0
BA06	BA	2011	10	10	Burnt	225	-5.55382	56.8148	M15	Wet heath	wet	192.203	16.8192	0.689754	0.388235	4.6	48.382	2.43657	0.0857668	5	1	0
BA07	BA	2011	10	10	Burnt	225	-5.55349	56.8143	M15	Wet heath	wet	184.496	22.2066	0.664217	-0.177035	4.7	46.8203	1.65361	0.0704703	5	0	0
BA08	BA	2011	10	10	Burnt	225	-5.55378	56.8138	M15	Wet heath	wet	168.512	22.3452	0.715642	-0.508745	4.8	46.4956	1.5544	0.0751565	5	0	0
BA09	BA	2011	10	10	Burnt	225	-5.55464	56.8136	M15	Wet heath	wet	174.96	27.8786	0.657156	0.999759	4.6	46.2153	2.99492	0.0935477	5	0	0
BA10	BA	2011	10	10	Burnt	225	-5.55532	56.814	M15	Wet heath	wet	183.376	14.1656	0.823179	-0.934528	4.8	47	1.4	0.172772	5	0	0
BA11	BA	2011	10	30	Unburnt	0	-5.5579	56.8126	M15	Wet heath	wet	102.619	17.4849	0.855086	-0.743934	4.6	45.1568	2.68169	0.0860321	0	0	0
BA12	BA	2011	10	30	Unburnt	0	-5.55807	56.8121	M15	Wet heath	wet	92.0379	22.1157	0.862709	-0.973483	4.8	25.9688	1.73673	0.122019	0	0	0
BA13	BA	2011	10	30	Unburnt	0	-5.55815	56.8116	M25	Blanket bog	wet	79.8614	17.2696	0.837474	0.433804	5.1	42.7924	2.07725	0.0637504	0	0	0
BA14	BA	2011	10	30	Unburnt	0	-5.55823	56.8111	M25	Blanket bog	wet	72.4808	16.6877	0.852852	-0.462961	5	40.5307	1.88796	0.0602136	0	0	0
BA15	BA	2011	10	30	Unburnt	0	-5.55784	56.8107	M25	Blanket bog	wet	59.6231	13.9816	0.783802	0.99209	5.1	35.6916	2.12917	0.038374	0	0	0
BA16	BA	2011	10	30	Unburnt	0	-5.55784	56.8107	M17	Blanket bog	wet	59.6231	13.9816	0.783802	0.99209	4.3	48.6965	1.79165	0.116006	0	0	0
BC01	BC	2019	2	2	Burnt	294.557	-5.7084	56.9001	M15	Wet heath	wet	87.102	2.30203	0.785558	0.840554	4.1	43.9747	1.65803	0.0690556	5	0	0
BC02	BC	2019	2	2	Burnt	421.676	-5.70908	56.9001	M15	Wet heath	wet	116.54	19.3361	0.678964	-0.890261	4.3	47.2031	1.51757	0.1779	10	0	0
BC03	BC	2019	2	2	Burnt	318.547	-5.70964	56.9006	M15	Wet heath	wet	116.531	17.8368	0.732749	-0.468155	4.5	48.1659	1.36863	0.0848826	10	1	0
BC04	BC	2019	2	2	Burnt	306.102	-5.70915	56.9009	M15	Wet heath	wet	151.82	15.2735	0.707921	0.675703	5.4	36.145	1.05857	0.098234	5	0	0
BC05	BC	2019	2	2	Burnt	375.783	-5.70892	56.9014	M16	Wet heath	wet	122.223	18.0316	0.713733	0.281613	5.5	33.3476	1.58364	0.107695	15	0	0
BC06	BC	2019	2	2	Burnt	326.037	-5.70838	56.9018	M15	Wet heath	wet	130.984	14.8693	0.71706	-0.713263	4.7	44.7688	1.55032	0.0648114	5	0	0
BC07	BC	2019	2	2	Burnt	304.839	-5.70778	56.9021	M15	Wet heath	wet	144.308	31.3125	0.381082	-0.368657	5	34.7909	1.68777	0.0876236	5	0	0
BC08	BC	2019	2	2	Burnt	182.623	-5.70691	56.9018	M15	Wet heath	wet	95.6116	5.36413	0.729352	0.504317	5.3	45.7589	1.56414	0.0535822	10	0	0
BC09	BC	2019	2	2	Burnt	130.526	-5.70692	56.9013	M15	Wet heath	wet	100.025	4.0761	0.736001	0.0882901	4.7	47.88	1.60739	0.091072	10	0	0
BC10	BC	2019	2	2	Burnt	184.879	-5.70723	56.9009	M25	Blanket bog	wet	108.479	12.1965	0.79489	-0.999244	4.7	44.7795	2.62176	0.0850595	0	0	0
BC11	BC	2019	2	30	Unburnt	0	-5.70621	56.9001	M15	Wet heath	wet	97.0205	5.09276	0.805179	-0.748828	4.4	46.9433	1.87693	0.0995603	5	0	0
BC12	BC	2019	2	30	Unburnt	0	-5.70543	56.8998	M15	Wet heath	wet	99.5958	15.2891	0.762271	-0.999675	4.7	43.0888	0.994983	0.0604789	10	0	0
BC13	BC	2019	2	30	Unburnt	0	-5.70475	56.8995	M6	Blanket bog	wet	104.28	13.1097	0.700146	0.638886	4.8	43.4681	1.92487	0.0551737	0	1	0
BC14	BC	2019	2	30	Unburnt	0	-5.70447	56.899	M17	Blanket bog	wet	132.421	11.9489	0.716367	-0.625997	4.8	41.9965	1.59055	0.0931941	10	0	0
BC15	BC	2019	2	30	Unburnt	0	-5.70375	56.8988	M15	Wet heath	wet	138.29	11.895	0.834998	-0.389909	4.6	44.2046	1.66778	0.0993834	10	1	0
BC16	BC	2019	2	30	Unburnt	0	-5.70308	56.899	M15	Wet heath	wet	134.138	6.47136	0.81313	-0.99882	4.7	46.3167	2.05079	0.0975266	10	0	0
BC17	BC	2019	2	30	Unburnt	0	-5.70259	56.8994	M17	Blanket bog	wet	151.269	1.59426	0.78131	0.844657	4.7	48.7315	1.47186	0.177016	10	0	0
BC18	BC	2019	2	30	Unburnt	0	-5.70265	56.8999	M15	Wet heath	wet	147.313	8.66454	0.727569	-0.855173	5	46.6725	1.08173	0.049957	15	0	0
BC19	BC	2019	2	30	Unburnt	0	-5.7036	56.9002	M15	Wet heath	wet	130.144	20.6316	0.637477	-0.860324	4.8	46.6015	2.09119	0.0781628	10	0	0
BC20	BC	2019	2	30	Unburnt	0	-5.70499	56.9001	M15	Wet heath	wet	138.113	14.9122	0.786369	-0.7795	4.5	48.3887	1.63479	0.0794006	10	0	0
BD01	BD	2019	2	2	Burnt	84.814	-5.10055	56.8758	M15	Wet heath	wet	209.791	7.49567	NA	0.773072	4.6	46.4056	1.86488	0.0514601	5	0	0
BD02	BD	2019	2	2	Burnt	144.141	-5.09917	56.8756	M15	Wet heath	wet	211.228	15.7814	NA	0.813618	4.7	40.0111	2.01044	0.112293	5	0	0
BD03	BD	2019	2	2	Burnt	109.476	-5.09798	56.8757	M15	Wet heath	wet	213.346	12.1635	NA	0.705791	4.6	48.6129	1.37002	0.0925751	5	0	0
BD04	BD	2019	2	2	Burnt	88.2329	-5.09543	56.8756	M15	Wet heath	wet	208.896	14.3192	NA	0.961005	4.7	39.9902	1.72407	0.132187	5	0	0
BD05	BD	2019	2	2	Burnt	162.45	-5.09452	56.8756	M15	Wet heath	wet	209.53	14.2635	NA	0.153902	4.6	46.2894	1.4754	0.0826721	5	0	0
BD06	BD	2019	2	2	Burnt	140.458	-5.09293	56.8757	M15	Wet heath	wet	207.076	12.1125	NA	0.525322	4.6	48.403	1.89939	0.113707	5	0	0
BD07	BD	2019	2	2	Burnt	141.527	-5.09149	56.8754	M15	Wet heath	wet	215.464	11.9022	NA	0.63968	4.5	49.5311	1.85242	0.109552	5	0	0
BD08	BD	2019	2	2	Burnt	165.667	-5.09027	56.8754	M15	Wet heath	wet	217.079	13.9199	NA	0.62127	4.4	49.6646	1.68427	0.0748028	5	0	0
BD09	BD	2019	2	2	Burnt	121.15	-5.08916	56.8755	M15	Wet heath	wet	213.953	14.6711	NA	-0.945564	4.6	47.0951	1.73237	0.110082	5	0	0
BD10	BD	2019	2	2	Burnt	124.985	-5.08812	56.8755	M15	Wet heath	wet	215.931	12.6423	NA	0.349785	4.6	49.1514	1.68991	0.0981455	5	0	0
BD11	BD	2019	2	30	Unburnt	0	-5.0862	56.8759	M16	Wet heath	wet	212.898	15.3579	NA	-0.730649	4.4	47.5185	1.99681	0.0926635	50	0	0
BD12	BD	2019	2	30	Unburnt	0	-5.08546	56.876	H10	Dry heath	wet	221.324	14.8589	NA	-0.832818	4.5	46.4855	1.36643	0.129534	30	1	0
BD13	BD	2019	2	30	Unburnt	0	-5.0845	56.8762	M15	Wet heath	wet	217.349	14.9816	NA	-0.883114	5.6	31.8553	1.93097	0.0932825	30	0	0
BD14	BD	2019	2	30	Unburnt	0	-5.08366	56.8763	M15	Wet heath	wet	220.494	19.8865	NA	-0.921537	5.6	44.5519	1.9921	0.0785164	30	0	0
BD15	BD	2019	2	30	Unburnt	0	-5.08275	56.8765	M15	Wet heath	wet	218.096	14.1896	NA	0.289196	5.4	14.5398	0.901796	0.302306	30	0	0
BD16	BD	2019	2	30	Unburnt	0	-5.08183	56.8765	M17	Blanket bog	wet	220.158	15.9448	NA	-0.857256	4.7	48.7732	1.88852	0.133867	30	0	0
BD17	BD	2019	2	30	Unburnt	0	-5.08097	56.8767	M15	Wet heath	wet	216.435	12.7641	NA	0.144938	5.3	42.5027	1.96306	0.0561463	30	0	0
BD18	BD	2019	2	30	Unburnt	0	-5.08006	56.8768	H10	Dry heath	wet	210.5	16.9217	NA	0.968327	5.6	40.5974	2.04092	0.0831142	30	0	0
BD19	BD	2019	2	30	Unburnt	0	-5.07923	56.877	H10	Dry heath	wet	206.852	21.9248	NA	-0.178767	4.8	45.7736	2.24677	0.156944	30	20	0
BD20	BD	2019	2	30	Unburnt	0	-5.07831	56.8772	M15	Wet heath	wet	203.521	14.6668	NA	0.428253	4.5	45.3778	2.06326	0.142797	30	0	0
BE01	BE	2017	4	30	Unburnt	0	-5.7536	56.7675	M15	Wet heath	wet	63.5047	12.3327	0.638189	0.073974	4	48.0824	2.19179	0.10964	10	0	10
BE02	BE	2017	4	30	Unburnt	0	-5.75442	56.7673	M15	Wet heath	wet	73.6845	6.44274	0.720321	0.475742	4.5	44.1123	1.82053	0.160304	10	0	20
BE03	BE	2017	4	30	Unburnt	0	-5.75531	56.7676	M17	Blanket bog	wet	71.6411	0.531706	0.783682	-0.072296	4.6	36.9052	2.1301	0.177281	10	0	20
BE04	BE	2017	4	30	Unburnt	0	-5.75573	56.7681	H10	Dry heath	wet	71.2305	13.9451	0.843366	0.69752	5	31.6301	1.88197	0.310264	10	0	20
BE05	BE	2017	4	30	Unburnt	0	-5.75607	56.7685	M15	Wet heath	wet	93.1576	17.1151	0.847985	0.720202	4.8	49.2261	2.28647	0.159685	20	0	20
BE06	BE	2017	4	30	Unburnt	0	-5.75657	56.7693	M15	Wet heath	wet	97.2911	17.709	0.837401	-0.448374	4.9	36.7306	2.06563	0.429895	10	0	10
BE07	BE	2017	4	30	Unburnt	0	-5.75528	56.7697	M15	Wet heath	wet	89.2854	14.0603	0.792997	0.640942	4.9	48.6224	1.80292	0.149782	10	0	10
BE08	BE	2017	4	30	Unburnt	0	-5.75395	56.7694	M16	Wet heath	wet	75.9332	11.6255	0.784571	0.186167	4.7	48	1.8	0.127589	10	0	0
BE09	BE	2017	4	30	Unburnt	0	-5.75329	56.7687	M21	Blanket bog	wet	54.6125	10.376	0.820966	-0.954784	4.7	48.3137	1.93748	0.145892	5	0	10
BE10	BE	2017	4	30	Unburnt	0	-5.75307	56.7679	M15	Wet heath	wet	56.516	12.8569	0.678072	0.38611	5.1	38.3143	2.33117	0.128473	10	0	20
BE11	BE	2017	4	4	Burnt	140.218	-5.77433	56.7655	M15	Wet heath	wet	64.8576	6.16437	0.737784	-0.973382	4.7	46.9536	2.0918	0.11857	10	0	20
BE12	BE	2017	4	4	Burnt	116.639	-5.77427	56.7662	M15	Wet heath	wet	70.8479	12.0101	0.702187	-0.999258	4.9	46.8443	2.47323	0.121311	10	0	0
BE13	BE	2017	4	4	Burnt	63.8413	-5.77477	56.7668	M15	Wet heath	wet	76.2877	10.9427	0.655312	-0.150716	4.8	45.7115	1.77947	0.0755986	10	0	0
BE14	BE	2017	4	4	Burnt	88.5812	-5.77496	56.7676	M15	Wet heath	wet	80.1693	3.22667	0.798426	-0.0680037	5.8	40.0846	2.20657	0.106192	5	0	10
BE15	BE	2017	4	4	Burnt	135.701	-5.77599	56.7682	M15	Wet heath	wet	98.8773	7.54135	0.77386	-0.725121	4.9	49.4528	1.95285	0.13537	5	0	0
BE16	BE	2017	4	4	Burnt	107.059	-5.77624	56.769	M15	Wet heath	wet	89.1268	6.49299	0.706235	-0.998893	4.8	45.8318	1.88702	0.0904531	5	0	0
BE17	BE	2017	4	4	Burnt	102.501	-5.77749	56.7687	M15	Wet heath	wet	88.147	9.44467	0.826894	-0.621562	4.8	48.917	2.20423	0.0716197	5	0	0
BE18	BE	2017	4	4	Burnt	37.6907	-5.77787	56.768	M17	Blanket bog	wet	92.4298	3.4294	0.745352	-0.345599	4.7	45.0906	1.74736	0.0552621	5	0	0
BE19	BE	2017	4	4	Burnt	34.5056	-5.77785	56.7671	M16	Wet heath	wet	91.0862	7.37307	0.818805	0.510501	4.8	45.735	1.97425	0.0966424	10	0	0
BE20	BE	2017	4	4	Burnt	88.356	-5.77737	56.7664	M16	Wet heath	wet	88.2683	8.18355	0.821791	0.103782	4.9	48.7557	1.9199	0.0892152	5	0	0
BF01	BF	2019	2	2	Burnt	336.047	-5.76943	56.7199	M15	Wet heath	wet	72.9007	11.1725	0.815283	-0.275965	4.7	49.4057	1.59999	0.0814343	5	0	0
BF02	BF	2019	2	2	Burnt	270.433	-5.76815	56.7196	M15	Wet heath	wet	81.9981	15.9064	0.819156	0.283006	4.9	37.3729	1.50998	0.0621588	5	0	0
BF03	BF	2019	2	2	Burnt	323.704	-5.76691	56.7199	M15	Wet heath	wet	107.023	16.9163	0.819532	0.668537	4.9	47.428	1.29431	0.0815227	5	0	0
BF04	BF	2019	2	2	Burnt	340.144	-5.76574	56.7196	M15	Wet heath	wet	127.569	9.19116	0.814104	-0.713885	4.7	47.3888	2.13078	0.0808153	15	0	0
BF05	BF	2019	2	2	Burnt	342.71	-5.76505	56.719	M15	Wet heath	wet	132.421	10.5637	0.828763	0.922385	4.7	47.543	2.24557	0.0761291	5	0	0
BF06	BF	2019	2	2	Burnt	418.077	-5.7637	56.7193	H10	Dry heath	wet	147.891	4.91448	0.765018	-0.973021	4.8	48.9871	1.44286	0.119808	3	0	0
BF07	BF	2019	2	2	Burnt	394.701	-5.76213	56.7196	M15	Wet heath	wet	139.624	6.87437	0.704425	0.136579	4.7	51.0528	1.90781	0.0585336	5	0	0
BF08	BF	2019	2	2	Burnt	342.291	-5.76142	56.7189	M15	Wet heath	wet	130.863	10.8469	0.75133	-0.758383	4.8	47.9004	1.98665	0.104335	5	0	0
BF09	BF	2019	2	2	Burnt	415.71	-5.76347	56.7186	M25	Blanket bog	wet	143.245	11.0882	0.731062	-0.309248	4.7	46.8136	2.845	0.0671103	5	0	0
BF10	BF	2019	2	2	Burnt	357.502	-5.76567	56.7183	M15	Wet heath	wet	129.407	10.7263	0.749008	0.998763	4.9	47.2635	1.33729	0.0871815	5	0	0
BF11	BF	2019	2	30	Unburnt	0	-5.74211	56.7159	M15	Wet heath	wet	68.9258	7.09861	0.813059	0.981138	5.7	46.9816	2.39873	0.071266	20	0	0
BF12	BF	2019	2	30	Unburnt	0	-5.74231	56.7165	M15	Wet heath	wet	76.633	4.32605	0.804477	0.876824	4.8	42.9327	2.91865	0.0543779	20	1	0
BF13	BF	2019	2	30	Unburnt	0	-5.74228	56.7172	M15	Wet heath	wet	89.8732	18.8225	0.860679	-0.419917	4.7	50.2031	2.13205	0.100091	30	0	0
BF14	BF	2019	2	30	Unburnt	0	-5.74244	56.7177	M17	Blanket bog	wet	90.797	3.43359	0.80037	-0.961965	4.7	49.5811	2.07514	0.0648114	40	0	0
BF15	BF	2019	2	30	Unburnt	0	-5.74316	56.718	M16	Wet heath	wet	92.4298	8.16189	0.806601	-0.712118	4.8	45.2294	0.98406	0.0896573	20	0	0
BF16	BF	2019	2	30	Unburnt	0	-5.74268	56.7184	M15	Wet heath	wet	95.1451	11.8605	0.82514	0.872859	4.9	46.6045	2.33044	0.0764828	30	0	0
BF17	BF	2019	2	30	Unburnt	0	-5.7418	56.7184	M17	Blanket bog	wet	98.728	4.77857	0.796921	-0.921281	4.9	50.9434	1.81065	0.0768365	30	0	0
BF18	BF	2019	2	30	Unburnt	0	-5.74206	56.7188	M15	Wet heath	wet	107.415	6.52981	0.803713	0.993734	4.7	47.0225	1.87106	0.071266	30	0	0
BF19	BF	2019	2	30	Unburnt	0	-5.74252	56.7189	M15	Wet heath	wet	108.441	12.0837	0.800417	0.769648	4.7	49.4908	1.76761	0.0804617	40	0	0
BF20	BF	2019	2	30	Unburnt	0	-5.74258	56.7194	M25	Blanket bog	wet	106.827	3.45026	0.79298	-0.538408	4.8	50.7784	1.609	0.0632199	30	0	0
Ca01.	CA	2013	8	8	Burnt	337	-5.12611	58.3151	M15	Wet heath	wet	42.8652	8.51285	0.767692	-0.411222	4.8	48.5213	2.14154	0.0816995	15	0	0
Ca02.	CA	2013	8	8	Burnt	337	-5.12709	58.3152	M15	Wet heath	wet	51.4774	9.82936	0.783787	-0.985212	5.4	46.9985	2.46794	0.108844	40	1	0
Ca03.	CA	2013	8	8	Burnt	337	-5.12813	58.3157	H10	Dry heath	wet	39.6181	13.3603	0.774581	0.616538	5.5	47	2	0.300449	20	0	0
Ca04.	CA	2013	8	8	Burnt	337	-5.12891	58.3157	M15	Wet heath	wet	70.3441	4.19805	0.762247	-0.0987358	5.1	49.9865	1.46021	0.136608	15	0	0
Ca05.	CA	2013	8	8	Burnt	337	-5.12935	58.3152	M15	Wet heath	wet	52.9144	8.6715	0.738977	-0.971033	5.3	48	1.8	0.080108	20	0	0
Ca06.	CA	2013	8	8	Burnt	337	-5.13001	58.3147	M15	Wet heath	wet	59.4738	19.243	0.526278	0.489813	5	48	1.8	0.0805501	20	0	0
Ca07.	CA	2013	8	8	Burnt	337	-5.13097	58.3142	M15	Wet heath	wet	60.8734	5.36644	0.77337	0.309623	4.5	48	1.8	0.1	30	0	0
Ca08.	CA	2013	8	8	Burnt	337	-5.13142	58.314	H10	Dry heath	wet	59.0726	5.42086	0.771376	-0.228314	4.7	48	1.8	0.127501	30	0	0
Ca09.	CA	2013	8	8	Burnt	337	-5.13061	58.3138	H10	Dry heath	wet	62.5716	21.6737	0.678782	0.33834	5.1	50.0308	1.44053	0.0682598	20	0	0
Ca10.	CA	2013	8	8	Burnt	337	-5.12835	58.315	M15	Wet heath	wet	67.153	30.5589	0.766122	-0.4285	5.4	48	1.8	0.142178	20	0	0
Ca11.	CA	2013	8	30	Unburnt	0	-5.12386	58.3142	M15	Wet heath	wet	36.1658	8.92403	0.792788	0.854131	5.3	48.5355	1.5016	0.0501338	20	0	0
Ca12.	CA	2013	8	30	Unburnt	0	-5.12284	58.3141	M15	Wet heath	wet	46.2242	19.2378	0.755086	-0.32435	5.5	48	1.8	0.0673756	20	0	0
Ca13.	CA	2013	8	30	Unburnt	0	-5.12249	58.3137	M17	Blanket bog	wet	55.5549	13.1503	0.82375	-0.960897	5.2	49.8874	1.68239	0.0601252	20	0	0
Ca14.	CA	2013	8	30	Unburnt	0	-5.12192	58.3134	M15	Wet heath	wet	61.4146	24.4016	0.669098	0.855709	5.5	48	1.8	0.0593294	20	0	0
Ca15.	CA	2013	8	30	Unburnt	0	-5.12237	58.3129	M15	Wet heath	wet	75.6812	15.3331	0.645774	0.479453	5.3	48	1.8	0.0542895	20	0	0
Ca16.	CA	2013	8	30	Unburnt	0	-5.12324	58.3126	M15	Wet heath	wet	66.3039	19.8872	0.670488	0.836138	5.8	48	1.8	0.0665798	20	0	0
Ca17.	CA	2013	8	30	Unburnt	0	-5.12365	58.3129	M15	Wet heath	wet	50.0592	24.5825	0.820384	-0.379117	4.9	48	1.8	0.1	20	0	0
Cb01	CB	2017	4	4	Burnt	123.851	-5.19862	58.1412	M15	Wet heath	wet	52.2239	8.65688	0.664811	-0.960933	4.4	47.9744	1.31083	0.0632199	15	0	0
Cb02	CB	2017	4	4	Burnt	249.606	-5.1986	58.1407	M25	Blanket bog	wet	61.8905	11.5952	0.628357	-0.472342	6.2	38.8139	2.30421	0.0810806	5	0	0
Cb03	CB	2017	4	4	Burnt	121.266	-5.19873	58.1403	M15	Wet heath	wet	69.0378	17.1278	0.634953	-0.58418	5	43.5686	1.90116	0.0918678	20	0	0
Cb04	CB	2017	4	4	Burnt	28.7395	-5.19863	58.1398	M15	Wet heath	wet	87.3819	15.638	0.666194	0.0627286	5.2	38.0555	1.93199	0.146157	10	0	0
Cb05	CB	2017	4	4	Burnt	17.7806	-5.19812	58.1394	M15	Wet heath	wet	99.9597	3.22296	0.728947	-0.664226	6	41.2275	2.63399	0.0848826	0	0	0
Cb06	CB	2017	4	4	Burnt	20	-5.19739	58.1392	M15	Wet heath	wet	101.275	12.1166	0.62691	0.816992	5.2	40	2.5	0.1	15	0	0
Cb07	CB	2017	4	4	Burnt	106.235	-5.19686	58.1395	M15	Wet heath	wet	84.1628	15.6038	0.578183	-0.879859	5.5	37.9357	1.41468	0.136343	15	0	0
Cb08	CB	2017	4	4	Burnt	144.249	-5.19698	58.1399	M15	Wet heath	wet	79.9827	20.2905	0.541431	0.290775	5.3	41.9663	1.70473	0.106015	20	0	0
Cb09	CB	2017	4	4	Burnt	257.942	-5.1978	58.1404	H10	Dry heath	wet	65.3335	8.36819	0.714539	-0.878142	5.6	13.7947	0.585099	0.281439	10	0	0
Cb10	CB	2017	4	4	Burnt	245.732	-5.19752	58.1409	M15	Wet heath	wet	68.3007	4.47984	0.729011	0.137566	5.2	30	1	0.122461	20	0	0
Cb11	CB	2017	4	30	Unburnt	0	-5.21511	58.1494	M17	Blanket bog	wet	113.107	4.63289	0.759752	-0.361788	5.1	45.1782	1.54526	0.0724155	10	0	0
Cb12	CB	2017	4	30	Unburnt	0	-5.21419	58.1499	M15	Wet heath	wet	101.21	2.03271	0.7433	0.839643	5	45.4539	1.24825	0.0812574	30	0	0
Cb13	CB	2017	4	30	Unburnt	0	-5.21359	58.1495	M15	Wet heath	wet	99.8384	16.2337	0.61879	0.199347	5.2	43.7371	1.92867	0.0890383	30	0	0
Cb14	CB	2017	4	30	Unburnt	0	-5.21313	58.149	H10	Dry heath	wet	104.989	5.12269	0.714401	-0.749909	5.1	47.4433	1.25957	0.151728	40	0	0
Cb15	CB	2017	4	30	Unburnt	0	-5.21378	58.1486	M15	Wet heath	wet	101.378	15.1962	0.778252	0.998486	4.7	46.003	1.23191	0.0967308	20	0	0
Cb16	CB	2017	4	30	Unburnt	0	-5.21434	58.1483	M15	Wet heath	wet	94.5013	9.7019	0.812343	-0.60359	5	46.7897	1.42125	0.11972	15	0	0
Cb17	CB	2017	4	30	Unburnt	0	-5.21523	58.1479	M15	Dry heath	wet	87.6619	14.9007	0.777965	0.970173	5	49.1477	1.48194	0.0997371	30	0	0
Cb18	CB	2017	4	30	Unburnt	0	-5.21696	58.1473	M15	Wet heath	wet	91.1609	9.81429	0.694892	-0.222854	5.1	48	1.48	0.0644577	30	0	0
Cb19	CB	2017	4	30	Unburnt	0	-5.21765	58.1471	M15	Wet heath	wet	68.1234	13.3854	0.801132	0.5481	5.3	48.8215	1.45812	0.132894	20	0	0
Cb20	CB	2017	4	30	Unburnt	0	-5.2183	58.1468	M17	Blanket bog	wet	55.0511	10.0318	0.805528	0.917195	5.5	48	1.46	0.0599484	20	1	0
Cc01	CC	2016	5	5	Burnt	160	-4.33863	58.5101	M15	Wet heath	wet	82.7632	3.58024	0.748946	-0.874801	4.1	49.2932	1.57145	0.120869	10	0	0
Cc02	CC	2016	5	5	Burnt	160	-4.33926	58.5098	M15	Wet heath	wet	80.2719	4.73138	0.725542	0.956206	4.4	48.5914	1.71823	0.1046	10	0	0
Cc03	CC	2016	5	5	Burnt	160	-4.34003	58.5095	M15	Wet heath	wet	82.1008	3.09911	0.747174	-0.580892	4.2	49.1871	1.62901	0.0993834	10	0	0
Cc04	CC	2016	5	5	Burnt	160	-4.34086	58.5091	M15	Wet heath	wet	76.5117	3.61069	0.730879	-0.0816955	4.4	49.2797	2.23493	0.130595	10	0	0
Cc05	CC	2016	5	5	Burnt	203.984	-4.34214	58.5086	M15	Wet heath	wet	89.5	4.8544	0.722275	-0.515427	4.7	48.0373	1.6033	0.109728	10	0	0
Cc06	CC	2016	5	5	Burnt	160	-4.34347	58.5089	M15	Wet heath	wet	91.7207	1.46839	0.768779	-0.900935	4.4	48.8033	1.72066	0.1382	10	0	0
Cc07	CC	2016	5	5	Burnt	122.958	-4.34523	58.5091	M17	Blanket bog	wet	86.3929	0.591467	0.763071	-0.735561	4.6	56.2132	2.18625	0.11	15	0	0
Cc08	CC	2016	5	5	Burnt	79.9881	-4.3455	58.5096	M17	Blanket bog	wet	89.9292	0.615093	0.763863	0.7857	4.5	57.7273	2.22566	0.11	10	0	0
Cc09	CC	2016	5	5	Burnt	160	-4.34595	58.51	M17	Blanket bog	wet	91.5434	0.458642	0.75589	0.574934	4.6	47.6418	2.22757	0.11	20	0	0
Cc10	CC	2016	5	5	Burnt	160	-4.34628	58.5107	M17	Blanket bog	wet	89.1548	0.66809	0.764475	-0.24188	4.6	51.0967	1.69031	0.11	5	0	0
Cc11	CC	2016	5	5	Burnt	160	-4.3461	58.5111	M17	Blanket bog	wet	88.6136	0.414578	0.763284	0.999998	4.6	47.5899	2.03124	0.11	10	0	0
Cc12	CC	2016	5	5	Burnt	160	-4.34657	58.5118	M17	Blanket bog	wet	86.2249	0.779263	0.764127	-0.4866	4.6	48.3756	1.79895	0.11	10	0	0
Cc13	CC	2016	5	5	Burnt	160	-4.3464	58.5122	M17	Blanket bog	wet	91.6554	0.214872	0.759533	-0.0833426	4.5	45.3622	2.00342	0.11	10	0	0
Cc14	CC	2016	5	5	Burnt	160	-4.34503	58.5124	M16	Wet heath	wet	97.655	4.36528	0.772215	-0.791681	4.5	50.777	1.66235	0.110436	15	1	0
Cc15	CC	2016	5	5	Burnt	160	-4.34248	58.5119	M16	Wet heath	wet	101.145	3.091	0.732912	-0.74208	4.3	45.4628	1.40694	0.164549	10	1	0
Cc16	CC	2016	5	30	Unburnt	0	-4.34281	58.5019	M15	Wet heath	wet	97.2538	2.08612	0.737405	-0.0695262	4.2	43.1077	1.45139	0.0859437	15	0	0
Cc17	CC	2016	5	30	Unburnt	0	-4.34287	58.5024	M17	Blanket bog	wet	91.2262	1.19492	0.748219	0.909496	4.4	40.2093	1.47841	0.0850595	15	0	0
Cc18	CC	2016	5	30	Unburnt	0	-4.34258	58.5029	M17	Blanket bog	wet	86.7288	1.5107	0.745042	-0.919808	4.2	54.0453	2.40493	0.105396	10	0	0
Cc19	CC	2016	5	30	Unburnt	0	-4.34314	58.5033	M17	Blanket bog	wet	90.853	1.0444	0.756728	-0.997602	4.5	51.3703	2.37262	0.110064	10	0	0
Cc20	CC	2016	5	30	Unburnt	0	-4.34393	58.5035	M15	Wet heath	wet	91.2822	2.5097	0.770115	0.530725	4.4	50.794	1.44258	0.116272	10	0	0
Cc21	CC	2016	5	30	Unburnt	0	-4.34616	58.5037	M17	Blanket bog	wet	90.825	1.1213	0.75291	-0.92197	4.2	55.0721	1.88446	0.171039	20	0	0
Cc22	CC	2016	5	30	Unburnt	0	-4.3468	58.5037	M17	Blanket bog	wet	91.6554	0.623204	0.754793	-0.825822	4.5	56.8586	1.72207	0.1327	20	0	0
Cc23	CC	2016	5	30	Unburnt	0	-4.347	58.5033	M18	Blanket bog	wet	91.6274	0.611112	0.758651	-0.318994	4.5	57.8389	1.81642	0.13	20	0	0
Cc24	CC	2016	5	30	Unburnt	0	-4.34631	58.5029	M19	Blanket bog	wet	87.4939	0.45885	0.758684	0.640387	4.5	51.2984	1.51585	0.13949	15	0	0
Cc25	CC	2016	5	30	Unburnt	0	-4.34549	58.5028	M18	Blanket bog	wet	90.8809	0.643785	0.759633	0.454712	4.3	54.5468	1.8142	0.140339	15	0	0
Cd01	CD	2018	3	3	Burnt	516.827	-4.10436	58.5541	H10	Dry heath	wet	93.5775	5.88005	0.783221	0.325354	4.3	48.1049	1.56129	0.193373	15	0	0
Cd02	CD	2018	3	3	Burnt	475.364	-4.1037	58.5537	M15	Wet heath	wet	92.7471	2.25102	0.7392	0.896834	4	48.9628	1.43276	0.168262	10	0	0
Cd03	CD	2018	3	3	Burnt	615.415	-4.10481	58.5529	M15	Wet heath	wet	83.2671	8.76963	0.798415	-0.768828	4.5	48.6033	1.64387	0.161189	10	0	20
Cd04	CD	2018	3	3	Burnt	498.912	-4.10466	58.5524	M18	Blanket bog	wet	81.9141	1.6349	0.761586	-0.746209	4.1	47.2042	1.41981	0.114592	15	0	0
Cd05	CD	2018	3	3	Burnt	356.405	-4.10388	58.5518	M15	Wet heath	wet	83.4071	2.0247	0.758166	-0.939458	4.3	48.3967	1.3294	0.176574	10	0	20
Cd06	CD	2018	3	3	Burnt	208.04	-4.10258	58.5514	H10	Dry heath	wet	89.5093	0.880939	0.756952	-0.277197	4.3	47.7939	1.24394	0.161808	5	0	0
Cd07	CD	2018	3	3	Burnt	241.575	-4.10216	58.5509	M17	Blanket bog	wet	88.8562	2.1938	0.76794	0.0412005	4.4	51.0493	1.28268	0.135635	5	1	0
Cd08	CD	2018	3	3	Burnt	293.367	-4.10122	58.5514	M16	Wet heath	wet	92.4765	9.26297	0.66649	-0.97159	4.4	46.7479	1.49724	0.180376	10	1	0
Cd09	CD	2018	3	3	Burnt	282.762	-4.10141	58.5519	M17	Blanket bog	wet	90.5637	3.78952	0.718247	-0.554177	4.3	53.8463	1.20217	0.205045	10	0	0
Cd10	CD	2018	3	3	Burnt	483.673	-4.10213	58.5526	M18	Blanket bog	wet	98.9053	6.76293	0.702334	-0.544888	4.1	45.509	1.43107	0.145627	10	0	0
Cd11	CD	2018	3	30	Unburnt	0	-4.10702	58.5567	M15	Wet heath	wet	84.0882	3.43824	0.760001	0.500319	4.3	46.0696	1.25838	0.124052	30	0	0
cd12	CD	2018	3	30	Unburnt	0	-4.10702	58.5567	M15	Wet heath	wet	84	4	0.747806	-0.996088	4.2	47.0655	1.46682	0.164195	15	0	0
Cd13	CD	2018	3	30	Unburnt	0	-4.10723	58.5577	M2	Blanket bog	wet	83.3511	4.02574	0.738118	0.788397	4.1	46.9596	1.64353	0.172418	15	0	0
Cd14	CD	2018	3	30	Unburnt	0	-4.10646	58.558	M19	Blanket bog	wet	82.502	6.58417	0.748228	0.716146	4.1	47.0879	1.19977	0.15774	15	0	0
Cd15	CD	2018	3	30	Unburnt	0	-4.1058	58.5583	H10	Dry heath	wet	85.6837	7.93362	0.774985	-0.438186	4.4	42.0772	1.47866	0.197883	10	0	0
Cd16	CD	2018	3	30	Unburnt	0	-4.10482	58.5582	H10	Dry heath	wet	84.3121	3.03645	0.736531	0.998985	4.4	49.0147	1.16874	0.129977	15	1	0
Cd17	CD	2018	3	30	Unburnt	0	-4.10376	58.558	M15	Wet heath	wet	83.6963	1.7876	0.740701	0.102901	4.6	48.0987	1.46953	0.211057	15	1	0
Cd18	CD	2018	3	30	Unburnt	0	-4.10292	58.5578	M15	Wet heath	wet	79.0869	2.35777	0.743287	0.970242	4.3	48.2582	1.18535	0.110966	15	0	0
Cd19	CD	2018	3	30	Unburnt	0	-4.10167	58.5574	M16	Wet heath	wet	81.3916	1.70491	0.743028	-0.851264	4.5	47.2379	1.59372	0.182674	10	1	0
Cd20	CD	2018	3	30	Unburnt	0	-4.10087	58.557	M2	Blanket bog	wet	86.3182	1.38464	0.749873	-0.991967	4.4	48.903	1.37188	0.136785	10	0	0
Ce01	CE	2007	14	14	Burnt	209	-4.45957	58.4898	M15	Wet heath	wet	38.0599	5.64505	0.695434	0.361777	5	32.8189	1.35673	0.14	15	0	0
Ce02	CE	2007	14	14	Burnt	209	-4.45987	58.4894	M15	Wet heath	wet	38.1625	10.1884	0.651257	-0.245725	4.7	50.0366	2.40709	0.14	10	0	0
Ce03	CE	2007	14	14	Burnt	209	-4.46044	58.489	M15	Wet heath	wet	39.1423	10.6131	0.63581	0.930609	4.8	45.4725	2.67119	0.107377	15	0	0
Ce04	CE	2007	14	14	Burnt	209	-4.46057	58.4886	M17	Blanket bog	wet	49.2287	7.24641	0.680842	0.577595	4.8	45.1949	2.28686	0.18561	10	1	0
Ce05	CE	2007	14	14	Burnt	209	-4.46118	58.488	M17	Blanket bog	wet	45.9817	2.08698	0.744621	0.135782	4.7	47.157	1.20033	0.0870047	15	0	0
Ce06	CE	2007	14	14	Burnt	209	-4.46174	58.4876	M16	Wet heath	wet	56.404	3.15828	0.730637	-0.87775	5	53.4023	1.83803	0.190809	15	0	0
Ce07	CE	2007	14	14	Burnt	209	-4.46284	58.4869	M17	Blanket bog	wet	54.7525	3.25787	0.744726	-0.602704	4.5	47.4741	0.944231	0.103716	30	0	0
Ce08	CE	2007	14	14	Burnt	110	-4.46396	58.487	M15	Wet heath	wet	52.5971	11.4516	0.633686	-0.636188	4.5	47.7829	1.64927	0.142974	10	0	0
Ce09	CE	2007	14	14	Burnt	110	-4.46489	58.4875	M15	Wet heath	wet	58.4008	4.50056	0.761423	0.793597	4.7	47.1978	0.982319	0.0731229	20	1	0
Ce10	CE	2007	14	14	Burnt	110	-4.46543	58.4885	M15	Wet heath	wet	57.4771	9.07471	0.745394	-0.081333	4.6	49.5671	1.36208	0.143151	15	0	0
Ce11	CE	2007	14	30	Unburnt	0	-4.45671	58.4894	M15	Wet heath	wet	17.0192	3.99431	0.724722	-0.878296	5	45.0389	1.95218	0.120074	15	0	0
Ce12	CE	2007	14	30	Unburnt	0	-4.45596	58.489	M15	Wet heath	wet	19.6504	18.6361	0.559318	0.940284	5.3	20.4439	1.0982	0.13873	30	0	0
Ce13	CE	2007	14	30	Unburnt	0	-4.45547	58.4887	M17	Blanket bog	wet	15.5169	4.64544	0.716501	0.745467	5.3	44.0643	1.22023	0.0667567	30	0	0
Ce14	CE	2007	14	30	Unburnt	0	-4.45539	58.4882	M17	Blanket bog	wet	15.0131	2.8299	0.735995	0.420417	5.1	44	1.6	0.1	30	0	0
Ce15	CE	2007	14	30	Unburnt	0	-4.45633	58.4877	M15	Wet heath	wet	27.4789	5.4752	0.711158	-0.0758645	5	46.3641	1.41648	0.174982	20	0	0
Cf01.	CF	2011	10	10	Burnt	301	-3.909	58.3661	M16	Wet heath	wet	149.048	0.987757	0.762063	-0.305353	4.4	48.2338	1.52436	0.172329	15	1	0
Cf02.	CF	2011	10	10	Burnt	301	-3.90971	58.3658	M17	Blanket bog	wet	148.955	0.957374	0.759091	0.690104	4.2	52.1896	1.64395	0.161808	15	0	0
Cf03.	CF	2011	10	10	Burnt	301	-3.91057	58.3657	M15	Wet heath	wet	154.815	5.87112	0.726039	-0.972982	4.2	51.1598	1.36673	0.152523	15	0	0
Cf04.	CF	2011	10	10	Burnt	301	-3.9112	58.3654	M15	Wet heath	wet	156.952	5.58283	0.760494	0.999956	4.3	49.9458	1.52929	0.1	10	1	0
Cf05.	CF	2011	10	10	Burnt	301	-3.91197	58.365	M17	Blanket bog	wet	146.79	1.68532	0.75277	-0.834598	4.3	50.1732	1.72365	0.0891268	15	0	0
Cf06.	CF	2011	10	10	Burnt	301	-3.91285	58.3651	M15	Wet heath	wet	157.931	2.19615	0.745535	-0.244329	4.3	47.801	1.54288	0.124141	5	0	0
Cf07.	CF	2011	10	10	Burnt	301	-3.91337	58.3655	M15	Wet heath	wet	165.778	1.54888	0.746546	0.5833	4.3	51.7208	1.72313	0.1	5	0	0
Cf08.	CF	2011	10	10	Burnt	301	-3.91418	58.3656	M17	Blanket bog	wet	161.888	1.90232	0.749526	-0.782585	4.1	53.9675	2.02322	0.1	5	1	0
Cf09.	CF	2011	10	10	Burnt	301	-3.91422	58.3661	M17	Blanket bog	wet	163.464	1.83113	0.749744	0.285503	4.3	51.5499	2.03741	0.1	20	1	0
Cf10.	CF	2011	10	10	Burnt	301	-3.91401	58.3666	M17	Blanket bog	wet	161.636	1.67061	0.750583	0.978779	4.3	46.8844	1.42735	0.10124	20	0	0
Cf11.	CF	2011	10	30	Unburnt	0	-3.90888	58.3686	M17	Blanket bog	wet	148.395	2.44798	0.740771	-0.128869	4.4	51.3742	1.46066	0.107872	15	0	0
Cf12.	CF	2011	10	30	Unburnt	0	-3.908	58.3688	M17	Blanket bog	wet	153.21	1.47681	0.753032	0.500915	4.4	49.9912	1.1751	0.113707	20	0	0
Cf13.	CF	2011	10	30	Unburnt	0	-3.9072	58.369	M17	Blanket bog	wet	145.279	1.45967	0.752402	0.224313	4.3	50.3285	1.54311	0.103362	20	0	0
Cf14	CF	2011	10	30	Unburnt	0	-3.90652	58.3687	M17	Blanket bog	wet	143.581	1.52529	0.755779	0.669673	4.3	49.1904	1.54614	0.1	20	0	0
Cf15.	CF	2011	10	30	Unburnt	0	-3.90579	58.3683	M17	Blanket bog	wet	146.259	1.14076	0.756629	0.241017	4.4	53.3135	1.92549	0.1	20	0	0
Cf16.	CF	2011	10	30	Unburnt	0	-3.90486	58.368	M17	Blanket bog	wet	136.396	3.67456	0.736573	-0.53916	4.3	49.6533	2.00171	0.1	20	0	0
Cf17.	CF	2011	10	30	Unburnt	0	-3.90416	58.3677	M17	Blanket bog	wet	141.509	0.788016	0.757537	-0.216177	4.3	51.7457	1.75921	0.0620704	20	0	0
Cf18.	CF	2011	10	30	Unburnt	0	-3.90373	58.3672	M17	Blanket bog	wet	139.615	0.62399	0.756672	0.275517	4.3	47.3758	0.734063	0.1	20	0	0
Cf19.	CF	2011	10	30	Unburnt	0	-3.90317	58.3669	M17	Blanket bog	wet	152.23	0.337129	0.764175	0.958539	4.3	50.5515	1.47936	0.0754218	20	0	0
Cf20	CF	2011	10	30	Unburnt	0	-3.90317	58.3665	M17	Blanket bog	wet	139.746	0.301086	0.763604	-0.916275	4.4	50.1514	1.42528	0.1	20	0	0
Cg01	CG	2019	2	2	Burnt	389	-4.00157	58.4261	M17	Blanket bog	wet	160.087	0.576485	0.7619	-0.947288	4.5	49.7392	1.46415	0.100444	5	0	0
Cg02	CG	2019	2	2	Burnt	358	-4.00265	58.4264	M18	Blanket bog	wet	162.634	0.730389	0.754107	-0.877659	4.5	46.3249	1.24911	0.0776322	5	0	0
Cg03	CG	2019	2	2	Burnt	362	-4.00356	58.4267	M17	Blanket bog	wet	161.094	1.61407	0.753101	-0.156795	4.4	46.6945	1.12949	0.101063	5	0	0
Cg04	CG	2019	2	2	Burnt	313	-4.00385	58.4258	M18	Blanket bog	wet	168.326	0.444261	0.758207	-0.605655	4.5	50.9895	1.61702	0.0994718	5	0	0
Cg05	CG	2019	2	2	Burnt	334	-4.00533	58.4248	M16	Wet heath	wet	173.56	1.09837	0.762382	0.637018	4.5	49.757	1.74397	0.111674	5	0	0
Cg06	CG	2019	2	2	Burnt	371	-4.00548	58.4241	M17	Blanket bog	wet	167.057	3.42233	0.773654	-0.835111	4.4	50.3932	1.61587	0.129888	10	1	0
Cg07	CG	2019	2	2	Burnt	359	-4.00565	58.423	M16	Wet heath	wet	168.596	1.40931	0.756336	-0.487219	4.5	49.1834	1.64471	0.105661	5	0	0
Cg08	CG	2019	2	2	Burnt	223	-4.0064	58.4221	M17	Blanket bog	wet	170.621	0.38707	0.761318	-0.982004	4.3	45.9793	1.59579	0.105131	10	1	0
Cg09	CG	2019	2	2	Burnt	311	-4.00681	58.4206	M17	Blanket bog	wet	170.136	1.48067	0.758357	0.996874	4.5	47.4054	1.11219	0.0989413	10	0	0
Cg10	CG	2019	2	2	Burnt	281	-4.00603	58.421	M17	Blanket bog	wet	174.624	1.80413	0.755981	0.791108	4.4	43.6246	1.49707	0.104865	5	0	0
Cg11	CG	2019	2	30	Unburnt	0	-4.00596	58.4201	M16	Wet heath	wet	176.061	1.04116	0.752049	-0.766597	4.5	46.9059	1.84501	0.101682	10	0	0
Cg12	CG	2019	2	30	Unburnt	0	-4.00581	58.4195	M17	Blanket bog	wet	167.775	0.326637	0.760847	-0.732164	4.3	49.0943	1.17688	0.079489	20	0	10
Cg13	CG	2019	2	30	Unburnt	0	-4.00506	58.4191	M16	Wet heath	wet	169.651	0.552882	0.762736	0.966653	4.4	50.6261	1.63391	0.118305	30	0	0
cg14	CG	2019	2	30	Unburnt	0	-4.00466	58.4183	M16	Wet heath	wet	165.069	1.2494	0.768471	0.647051	4.5	50.3073	2.17617	0.133071	15	0	0
Cg15	CG	2019	2	30	Unburnt	0	-4.0032	58.418	M17	Blanket bog	wet	171.834	0.486139	0.760733	0.525322	4.5	44.7371	1.45015	0.068525	20	0	0
Cg16	CG	2019	2	30	Unburnt	0	-4.00257	58.4175	M16	Wet heath	wet	171.806	1.03383	0.751932	0.988004	4.4	47.6194	1.93655	0.0916909	20	0	0
Cg17	CG	2019	2	30	Unburnt	0	-4.00132	58.4174	M16	Wet heath	wet	174.829	2.52691	0.744353	0.98821	4.5	42.0833	1.06937	0.0711776	10	0	0
Cg18	CG	2019	2	30	Unburnt	0	-3.99992	58.4178	M17	Blanket bog	wet	178.142	0.601147	0.757667	-0.593926	4.5	48.376	1.54367	0.1	20	0	0
Cg19	CG	2019	2	30	Unburnt	0	-3.99865	58.4178	M17	Blanket bog	wet	173.728	0.744784	0.754167	0.955798	4.5	52.4362	1.89984	0.0789585	15	0	0
Cg20	CG	2019	2	30	Unburnt	0	-3.99769	58.4178	M17	Blanket bog	wet	172.506	1.3558	0.747023	-0.389171	4.3	50.1971	2.23191	0.1	10	0	0
CH01	CH	2015	6	6	Burnt	169.415	-4.46924	58.4998	H10	Dry heath	wet	74.6269	5.66695	0.752536	0.0170413	4.8	48	1.4	0.12	10	0	0
CH02	CH	2015	6	6	Burnt	182.191	-4.46748	58.4991	M15	Wet heath	wet	70.1481	6.08876	0.743404	0.900279	5.1	48	1.4	0.12	10	1	0
CH03	CH	2015	6	6	Burnt	275.879	-4.4658	58.499	M15	Wet heath	wet	60.8548	12.4088	0.6331	-0.970503	4.9	48	1.4	0.12	10	0	0
CH04	CH	2015	6	6	Burnt	155.528	-4.46452	58.499	M15	Wet heath	wet	54.5192	4.51827	0.74634	-0.0109627	4.6	48	1.4	0.12	15	0	0
CH05	CH	2015	6	6	Burnt	246.063	-4.4633	58.4989	M15	Wet heath	wet	49.2847	12.7745	0.735529	-0.241932	5	48	1.4	0.12	10	0	0
CH06	CH	2015	6	6	Burnt	260.028	-4.46042	58.4996	M15	Wet heath	wet	35.5966	2.52449	0.753532	0.76747	5.2	48	1.4	0.12	10	0	0
CH07	CH	2015	6	6	Burnt	307.894	-4.45878	58.5003	H10	Dry heath	wet	31.2018	6.05062	0.778642	-0.776824	5.3	48	1.4	0.12	15	0	0
CH08	CH	2015	6	6	Burnt	247.372	-4.45899	58.5007	M15	Wet heath	wet	35.1487	5.83655	0.753023	0.840868	5.1	48	1.4	0.12	10	1	0
CH09	CH	2015	6	6	Burnt	124.827	-4.45784	58.501	M15	Wet heath	wet	39.9167	2.80525	0.741912	-0.804309	5	48	1.4	0.12	10	0	0
CH10	CH	2015	6	6	Burnt	279.588	-4.45784	58.5015	M15	Wet heath	wet	33.0586	10.2725	0.749509	-0.992122	4.8	48	1.4	0.12	10	1	0
CH11	CH	2015	6	30	Unburnt	0	-4.4694	58.4985	H10	Dry heath	wet	74.5616	5.18505	0.779787	0.467907	4.8	47.059	1.42724	0.141029	15	0	0
CH12	CH	2015	6	30	Unburnt	0	-4.46939	58.4989	M15	Wet heath	wet	73.6658	17.1715	0.695233	-0.562338	4.7	46.4292	1.41339	0.0787817	40	0	0
CH13	CH	2015	6	30	Unburnt	0	-4.47036	58.4989	M15	Wet heath	wet	61.5546	1.61312	0.760102	-0.856413	4.5	48	1.5	0.1	40	0	0
CH14	CH	2015	6	30	Unburnt	0	-4.4693	58.4994	M15	Wet heath	wet	91.3195	6.49057	0.750307	-0.619801	4.8	50.5587	1.59234	0.146511	25	0	0
CH15	CH	2015	6	30	Unburnt	0	-4.46966	58.5001	H10	Dry heath	wet	83.2858	20.3047	0.759835	0.0511794	4.8	51.8597	1.25378	0.134398	25	0	0
DA01	DA	2011	11	11	Burnt	401	-3.214	56.932	H9	Dry heath	wet	748.573	7.645	0.785515	-0.999161	4.17	44.839	1.301	0.309461	15	0	0
DA02	DA	2011	11	11	Burnt	401	-3.215	56.932	H9	Dry heath	wet	754.862	11.802	0.794006	-0.9765	3.96	49.474	1.948	0.179487	15	2	0
DA03	DA	2011	11	11	Burnt	401	-3.216	56.933	H9	Dry heath	wet	757.913	9.127	0.798367	-0.640684	4.23	50.029	1.927	0.190097	15	1	10
DA04	DA	2011	11	11	Burnt	401	-3.217	56.933	M17	Blanket bog	wet	764.594	12.295	0.798544	0.954202	3.88	43.956	1.79	0.189213	15	1	0
DA05	DA	2011	11	11	Burnt	401	-3.218	56.933	H10	Dry heath	wet	770.426	17.368	0.813681	0.773152	3.9	41.875	1.95	0.222812	15	0	0
DA06	DA	2011	11	11	Burnt	401	-3.219	56.933	H9	Dry heath	wet	774.933	16.371	0.811017	0.905602	3.48	38.23	1.282	0.373121	15	0	0
DA07	DA	2011	11	11	Burnt	401	-3.218	56.933	H9	Dry heath	wet	777.601	19.574	0.798262	0.585082	4.11	51.621	1.887	0.114058	15	0	0
DA08	DA	2011	11	11	Burnt	401	-3.217	56.934	H10	Dry heath	wet	787.65	17.289	0.761557	0.731183	3.5	52.688	1.968	0.166225	15	1	0
DA09	DA	2011	11	11	Burnt	401	-3.216	56.934	M15	Wet heath	wet	790.412	19.162	0.762837	-0.979897	3.99	48.473	2.45	0.123784	15	0	0
DA10	DA	2011	11	11	Burnt	401	-3.215	56.934	M15	Wet heath	wet	786.064	16.196	0.765142	0.24164	3.67	51.316	2.274	0.159151	10	0	0
DA11	DA	2011	11	30	Unburnt	0	-3.212	56.935	H12	Dry heath	wet	786.232	13.952	0.750053	-0.633662	3.94	49.848	1.62	0.118479	40	0	0
DA12	DA	2011	11	30	Unburnt	0	-3.211	56.935	M19	Blanket bog	wet	773.925	15.252	0.72833	-0.629182	3.78	53.123	1.619	0.169761	40	0	0
DA13	DA	2011	11	30	Unburnt	0	-3.211	56.935	M19	Blanket bog	wet	759.313	10.262	0.737989	0.000313869	3.76	51.391	1.435	0.167109	40	0	0
DA14	DA	2011	11	30	Unburnt	0	-3.21	56.935	M15	Wet heath	wet	755.991	12.819	0.704326	-0.861926	3.71	49.643	1.885	0.173298	50	0	0
DA15	DA	2011	11	30	Unburnt	0	-3.21	56.935	H11	Dry heath	wet	755.264	15.623	0.70487	0.432514	4.07	47.78	1.361	0.0963749	10	0	0
DA16	DA	2011	11	30	Unburnt	0	-3.209	56.935	M19	Blanket bog	wet	743.927	13.352	0.699148	-0.175149	3.57	50.461	1.752	0.223696	10	0	0
DA17	DA	2011	11	30	Unburnt	0	-3.209	56.935	M17	Blanket bog	wet	730.817	14.249	0.671667	-0.996421	3.93	47.364	1.91	0.11229	10	0	0
DA18	DA	2011	11	30	Unburnt	0	-3.209	56.934	H12	Dry heath	wet	729.483	12.2	0.707201	-0.311771	3.38	48.959	1.442	0.100796	40	0	0
DA19	DA	2011	11	30	Unburnt	0	-3.21	56.934	M19	Blanket bog	wet	740.521	11.706	0.743194	-0.741633	3.78	36.131	1.295	0.183024	40	1	0
DA20	DA	2011	11	30	Unburnt	0	-3.211	56.934	M17	Blanket bog	wet	748.051	13.2	0.74181	0.0668583	3.93	50.158	1.47	0.129973	20	1	0
DB01	DB	2020	2	2	Burnt	624.823	-4.019	57.986	M19	Blanket bog	wet	376.241	5.449	0.737408	0.950658	3.24	48.367	1.501	0.0839965	5	0	5
DB02	DB	2020	2	2	Burnt	640.058	-4.019	57.986	M19	Blanket bog	wet	373.144	4.528	0.757981	-0.0694416	3.46	48.158	1.188	0.155614	15	0	0
DB03	DB	2020	2	30	Unburnt	0	-4.017	57.986	M19	Blanket bog	wet	370.083	2.112	0.745431	0.617542	3.43	49.686	1.243	0.0760389	15	0	0
DB04	DB	2020	2	30	Unburnt	0	-4.016	57.986	M19	Blanket bog	wet	366.043	5.153	0.717247	0.0735413	3.35	49.511	1.191	0.0521662	20	0	0
DB05	DB	2020	2	2	Burnt	172.803	-4.015	57.985	U2	Grassland	wet	380.123	4.892	0.762148	0.310643	3.84	46.461	1.159	0.0910698	5	0	0
DB06	DB	2020	2	30	Unburnt	0	-4.015	57.985	H12	Dry heath	wet	374.459	3.981	0.757843	-0.464519	3.37	46.464	1.178	0.116711	20	0	0
DB07	DB	2020	2	2	Burnt	340.631	-4.015	57.985	H10	Dry heath	wet	375.523	5.913	0.770161	0.914892	3.39	49.769	1.772	0.107869	5	0	0
DB08	DB	2020	2	2	Burnt	551.545	-4.015	57.984	M19	Blanket bog	wet	379.722	13.186	0.787352	0.961004	3.23	48.957	1.462	0.387268	10	0	0
DB09	DB	2020	2	30	Unburnt	0	-4.014	57.984	M19	Blanket bog	wet	369.682	15.547	0.817316	0.585233	3.35	46.418	1.116	0.159151	30	0	0
DB10	DB	2020	2	30	Unburnt	0	-4.015	57.984	M19	Blanket bog	wet	374.487	5.413	0.795245	0.93025	3.6	38.622	1.079	0.16534	20	0	0
DB11	DB	2020	2	2	Burnt	423.328	-4.015	57.984	M19	Blanket bog	wet	367.209	7.139	0.77755	-0.690785	3.38	46.514	1.574	0.125553	10	1	0
DB12	DB	2020	2	2	Burnt	582.43	-4.015	57.983	M19	Blanket bog	wet	372.957	7.167	0.788438	-0.0407867	3.21	50.148	1.655	0.0875332	5	0	0
DB13	DB	2020	2	2	Burnt	596.883	-4.015	57.983	H1e	Dry heath	wet	381.457	9.337	0.773755	-0.170517	3.09	46.993	1.3	0.0742706	10	0	0
DB14	DB	2020	2	2	Burnt	511.605	-4.014	57.982	M20	Blanket bog	wet	383.594	9.723	0.799011	0.787898	3.21	47.478	1.437	0.445623	10	1	0
DB15	DB	2020	2	2	Burnt	450.685	-4.013	57.982	M20	Blanket bog	wet	369.962	9.664	0.787167	0.638091	3.23	47.469	1.067	0.135279	10	0	0
DB16	DB	2020	2	30	Unburnt	0	-4.013	57.982	M19	Blanket bog	wet	382.418	8.214	0.792209	-0.99613	3.22	49.571	1.288	0.0769231	20	0	0
DB17	DB	2020	2	30	Unburnt	0	-4.014	57.983	M19	Blanket bog	wet	385.208	8.409	0.79157	-0.27039	3.23	49.353	1.319	0.0618921	10	0	0
DB18	DB	2020	2	30	Unburnt	0	-4.014	57.983	M19	Blanket bog	wet	374.189	17.399	0.824115	0.194328	3.36	49.58	1.377	0.0963749	10	0	0
DB19	DB	2020	2	30	Unburnt	0	-4.014	57.984	M19	Blanket bog	wet	369.048	17.759	0.77449	-0.682545	3.3	49.986	1.73	0.0954907	10	0	0
DB20	DB	2020	2	30	Unburnt	0	-4.014	57.984	M19	Blanket bog	wet	366.799	7.457	0.758733	0.963643	3.16	47.724	1.335	0.0839965	15	0	0
DC01	DC	2018	4	4	Burnt	91.807	-4.686	57.593	M19	Blanket bog	dry	349.388	9.16	0.813354	-0.728043	3.37	47.669	1.241	0.147657	10	0	0
DC02	DC	2018	4	30	Unburnt	0	-4.686	57.594	M15	Wet heath	dry	351.608	21.482	0.626475	-0.675584	3.63	49.221	1.254	0.17153	10	0	0
DC03	DC	2018	4	4	Burnt	367.886	-4.686	57.594	U2	Grassland	dry	353.269	22.321	0.688077	0.876674	3.64	50.353	1.652	0.0601238	10	0	0
DC04	DC	2018	4	30	Unburnt	0	-4.686	57.594	H12	Dry heath	dry	353.652	18.336	0.720463	0.690733	3.5	48.409	1.364	0.105217	30	0	0
DC05	DC	2018	4	4	Burnt	617.45	-4.687	57.594	H9	Dry heath	dry	346.747	22.704	0.735121	-0.97481	3.46	51.782	1.431	0.117595	10	0	0
DC06	DC	2018	4	30	Unburnt	0	-4.687	57.594	H12	Dry heath	dry	356.992	24.674	0.716675	0.96444	3.36	50.525	1.457	0.391689	20	0	0
DC07	DC	2018	4	4	Burnt	516.649	-4.688	57.594	U2	Grassland	dry	336.875	29.106	0.684343	-0.703926	3.6	46.704	1.56	0.0972591	10	0	0
DC08	DC	2018	4	4	Burnt	452.589	-4.689	57.594	M25	Blanket bog	dry	319.66	17.863	0.847985	-0.352916	3.6	49.014	1.266	0.0618921	10	0	0
DC09	DC	2018	4	4	Burnt	496.621	-4.69	57.594	M16	Wet heath	dry	307.624	14.596	0.825182	-0.621899	3.61	51.608	1.812	0.0981432	10	0	0
DC10	DC	2018	4	4	Burnt	236.62	-4.689	57.594	M20	Blanket bog	dry	309.247	22.512	0.818923	-0.736441	4.2	47.252	1.054	0.150309	10	0	0
DC11	DC	2018	4	4	Burnt	289	-4.69	57.595	M15	Wet heath	dry	301.951	17.725	0.724933	0.999764	3.46	36.284	1.347	0.122016	5	0	0
DC12	DC	2018	4	4	Burnt	509.897	-4.688	57.594	H9e	Dry heath	dry	309.77	14.018	0.83544	0.697795	3.89	49.483	1.558	0.0937224	5	0	0
DC13	DC	2018	4	4	Burnt	435.326	-4.687	57.594	H10	Dry heath	dry	328.926	18.686	0.745252	-0.973192	3.66	40.94	1.474	0.071618	5	0	0
DC14	DC	2018	4	30	Unburnt	0	-4.687	57.594	H21	Dry heath	dry	342.408	13.438	0.788838	-0.703399	4.34	49.996	1.147	0.118479	30	0	0
DC15	DC	2018	4	30	Unburnt	0	-4.687	57.594	H12	Dry heath	dry	347.363	33.108	0.645301	-0.344304	3.63	47.082	1.223	0.114943	30	0	0
DC16	DC	2018	4	30	Unburnt	0	-4.687	57.595	H10	Dry heath	dry	327.013	13.063	0.781005	-0.828396	3.66	45.765	1.901	0.106101	30	0	0
DC17	DC	2018	4	30	Unburnt	0	-4.689	57.595	M16	Wet heath	dry	313.614	24.688	0.640707	-0.997164	3.45	52.11	1.845	0.129089	30	0	0
DC18	DC	2018	4	30	Unburnt	0	-4.688	57.595	M19	Blanket bog	dry	319.791	7.287	0.760028	-0.782026	3.83	48.539	1.173	0.0592396	30	0	0
DC19	DC	2018	4	30	Unburnt	0	-4.688	57.595	M19	Blanket bog	dry	317.766	8.348	0.778802	-0.596677	3.96	49.604	1.203	0.0654288	30	0	0
DC20	DC	2018	4	30	Unburnt	0	-4.687	57.595	H21	Dry heath	dry	313.717	6.961	0.793926	-0.894716	3.58	50.39	1.189	0.0574713	20	0	0
GT1956.17	GT1996	1996	24	24	Burnt	700	-2.815	57.042	H21	Dry heath	dry	392.747	13.5801	0.769206	0.932323	3.82	51.363	1.625	0.154886	0	0	0
GT1956.18	GT1996	1996	24	24	Burnt	700	-2.814	57.043	H10	Dry heath	dry	388.605	14.2588	0.745299	0.732846	4.11	48.913	1.326	0.171288	0	0	0
GT1956.19	GT1996	1996	24	24	Burnt	700	-2.814	57.044	H21	Dry heath	dry	385.218	13.4862	0.72605	-0.587527	4.08	49.709	1.611	0.160686	0	0	0
GT1956.20	GT1996	1996	24	24	Burnt	700	-2.813	57.043	H21	Dry heath	dry	397.422	15.453	0.727733	0.611047	4.07	51.613	1.54	0.11225	0	0	0
GT1996.01	GT1996	1996	24	24	Burnt	618	-2.812	57.041	H10	Dry heath	dry	417.306	8.03406	0.816225	-0.745644	3.79	37.917	1.424	0.294141	0	0	0
GT1996.02	GT1996	1996	24	24	Burnt	716	-2.813	57.04	H10	Dry heath	dry	406.146	6.96525	0.808193	0.247757	3.94	43.735	1.699	0.246554	0	0	0
GT1996.03	GT1996	1996	24	24	Burnt	704	-2.811	57.04	H10	Dry heath	dry	416.261	4.89869	0.802952	-0.459755	3.9	48.963	1.81	0.297033	0	0	0
GT1996.04	GT1996	1996	24	24	Burnt	749	-2.812	57.039	M17	Blanket bog	dry	400.772	5.02592	0.793955	0.456177	3.84	45.935	1.754	0.216863	0	0	0
GT1996.05	GT1996	1996	24	24	Burnt	113	-2.81	57.038	H10	Dry heath	dry	411.362	5.58109	0.767485	0.683605	3.82	41.054	1.409	0.239206	0	0	0
GT1996.06	GT1996	1996	24	24	Burnt	708	-2.811	57.038	M17	Blanket bog	dry	410.578	8.27514	0.770074	0.638066	3.97	47.084	1.734	0.226426	0	0	0
GT1996.07	GT1996	1996	24	24	Burnt	673	-2.812	57.037	M16	Wet heath	dry	417.306	9.06312	0.775839	0.974359	4.05	27.767	1.047	0.337499	0	0	0
GT1996.08	GT1996	1996	24	24	Burnt	500	-2.81	57.037	H10	Dry heath	dry	425.414	8.57975	0.75698	-0.999404	3.84	50.488	1.406	0.264508	0	0	0
GT1996.09	GT1996	1996	24	24	Burnt	500	-2.81	57.036	H10	Dry heath	dry	438.794	10.2334	0.775373	0.751473	4.05	34.252	1.044	0.562561	0	0	0
GT1996.10	GT1996	1996	24	24	Burnt	348	-2.811	57.035	H10	Dry heath	dry	437.544	10.0055	0.788327	-0.435897	3.99	35.817	1.123	0.382672	0	0	0
GT1996.11	GT1996	1996	24	30	Unburnt	0	-2.813	57.034	H21	Dry heath	dry	419.667	8.69773	0.798987	-0.950365	3.98	48.714	1.36	0.0818339	0	0	0
GT1996.12	GT1996	1996	24	30	Unburnt	0	-2.815	57.035	H10	Dry heath	dry	400.231	4.23173	0.77654	-0.930655	3.79	34.62	1.246	0.274288	0	0	0
GT1996.13	GT1996	1996	24	30	Unburnt	0	-2.817	57.035	H10	Dry heath	dry	383.463	2.47679	0.765589	0.939674	4.12	50.077	1.588	0.11874	0	0	0
GT1996.14	GT1996	1996	24	30	Unburnt	0	-2.824	57.035	H10	Dry heath	dry	395.808	6.70292	0.707332	0.550767	3.65	51.409	1.761	0.147768	0	0	0
GT1996.15	GT1996	1996	24	30	Unburnt	0	-2.825	57.036	M16	Wet heath	dry	407.443	4.63855	0.725039	0.237178	3.93	48.643	1.635	0.158989	0	0	0
GT1996.16	GT1996	1996	24	30	Unburnt	0	-2.825	57.037	H10	Dry heath	dry	403.217	3.46548	0.740652	0.299286	3.93	48.704	1.855	0.179449	0	0	0
GT1996.17	GT1996	1996	24	30	Unburnt	0	-2.825	57.038	H10	Dry heath	dry	403.17	1.84391	0.766311	-0.739136	3.96	47.684	1.634	0.208636	0	0	0
GT1996.18	GT1996	1996	24	30	Unburnt	0	-2.811	57.043	H10	Dry heath	dry	414.161	11.9704	0.719686	0.721656	4.06	49.377	1.66	0.395829	0	0	0
GT1996.19	GT1996	1996	24	30	Unburnt	0	-2.811	57.042	H10	Dry heath	dry	426.646	6.86755	0.748198	-0.398829	3.98	41.449	1.138	0.536133	0	0	0
GT1996.20	GT1996	1996	24	30	Unburnt	0	-2.81	57.042	H21	Dry heath	dry	419.573	3.3463	0.786448	-0.0872018	3.92	30.647	1.086	0.246913	0	0	0
GT1999.01	GT1999	1999	21	30	Unburnt	0	-2.824	57.023	H21	Dry heath	dry	406.622	6.49344	0.801647	0.555202	3.7	50.341	1.573	0.131481	0	0	0
GT1999.02	GT1999	1999	21	30	Unburnt	0	-2.822	57.023	H10	Dry heath	dry	427.616	6.55074	0.804413	0.930357	3.82	50.174	1.986	0.177035	0	0	0
GT1999.03	GT1999	1999	21	21	Burnt	670	-2.82	57.024	H21	Dry heath	dry	440.39	6.50815	0.804538	0.977188	4.15	49.757	2.187	0.173666	0	0	0
GT1999.04	GT1999	1999	21	21	Burnt	511	-2.818	57.024	H10	Dry heath	dry	456.467	5.94314	0.800119	0.203059	3.82	45.741	1.78	0.198777	0	0	0
GT1999.05	GT1999	1999	21	21	Burnt	446	-2.818	57.024	H10	Dry heath	dry	453.462	5.93296	0.795888	0.999978	3.8	50.348	1.858	0.189741	0	0	0
GT1999.06	GT1999	1999	21	21	Burnt	552	-2.816	57.024	H10	Dry heath	dry	455.655	5.78433	0.799885	-0.347874	3.6	48.928	1.695	0.174267	0	0	0
GT1999.07	GT1999	1999	21	21	Burnt	473	-2.816	57.023	H10	Dry heath	dry	459.667	4.44392	0.798059	-0.912044	3.87	50.664	1.719	0.117476	0	0	0
GT1999.08	GT1999	1999	21	21	Burnt	596	-2.814	57.023	H10	Dry heath	dry	452.221	4.69978	0.778515	-0.358018	3.91	50.936	1.569	0.119341	0	0	0
GT1999.09	GT1999	1999	21	21	Burnt	400	0	0	U2	Grassland	dry	440	6	1.15132	-0.903692	4.18	40.024	1.882	0.190307	0	0	0
GT1999.10	GT1999	1999	21	21	Burnt	295	-2.813	57.022	H10	Dry heath	dry	430.126	6.76233	0.759963	-0.853514	3.96	49.903	2.557	0.141022	0	0	0
GT1999.11	GT1999	1999	21	21	Burnt	519	-2.812	57.022	H10	Dry heath	dry	425.937	8.43481	0.750762	0.940816	4.04	45.6	1.925	0.184276	0	0	0
GT1999.12	GT1999	1999	21	21	Burnt	349	-2.811	57.021	H10	Dry heath	dry	418.062	7.68107	0.753704	0.955272	4.2	50.709	1.672	0.129094	0	0	0
GT1999.13	GT1999	1999	21	30	Unburnt	0	-2.81	57.023	H21	Dry heath	dry	432.823	7.69711	0.779239	-0.40286	4.07	48.796	2.136	0.120774	0	0	0
GT1999.14	GT1999	1999	21	30	Unburnt	0	-2.81	57.023	H10	Dry heath	dry	442.107	7.81894	0.765361	-0.529905	3.61	52.76	1.962	0.151057	0	0	0
GT1999.15	GT1999	1999	21	30	Unburnt	0	-2.811	57.024	M16	Wet heath	dry	451.055	5.8311	0.75392	-0.0653013	3.71	46.005	1.795	0.238336	0	0	0
GT1999.16	GT1999	1999	21	30	Unburnt	0	-2.812	57.024	H10	Dry heath	dry	458.725	5.3925	0.770895	0.104589	3.71	51.101	1.882	0.154214	0	0	0
GT1999.17	GT1999	1999	21	30	Unburnt	0	-2.812	57.024	H10	Dry heath	dry	463.791	1.46231	0.767899	-0.185891	3.89	39.181	1.58	0.492533	0	0	0
GT1999.18	GT1999	1999	21	30	Unburnt	0	-2.818	57.021	H10	Dry heath	dry	446.651	7.92034	0.817687	-0.995867	3.67	51.592	2.399	0.133488	0	0	0
GT1999.19	GT1999	1999	21	30	Unburnt	0	-2.819	57.022	M16	Wet heath	dry	440.483	7.6857	0.814181	0.988553	3.65	49.397	1.849	0.177875	0	0	0
GT1999.20	GT1999	1999	21	30	Unburnt	0	-2.821	57.023	H10	Dry heath	dry	433.98	7.02864	0.805514	0.195595	3.69	50.658	2.258	0.203525	0	0	0
GT2003.01	GT2003	2003	17	30	Unburnt	0	-2.964	56.996	M19	Blanket bog	wet	413.079	3.75538	0.764662	-0.182204	3.72	47.428	1.275	0.11805	0	0	0
GT2003.02	GT2003	2003	17	30	Unburnt	0	-2.959	56.998	M19	Blanket bog	wet	430.667	4.26646	0.800575	0.0634065	3.8	47	1.3	0.12	0	0	0
GT2003.03	GT2003	2003	17	30	Unburnt	0	-2.96	56.997	M17	Blanket bog	wet	429.604	3.62169	0.786428	-0.999947	3.85	46.201	1.732	0.136716	0	0	0
GT2003.04	GT2003	2003	17	30	Unburnt	0	-2.961	56.996	H10	Dry heath	wet	429.389	3.43242	0.78244	0.742739	3.46	48.551	1.785	0.158148	0	0	0
GT2003.05	GT2003	2003	17	30	Unburnt	0	-2.96	56.995	H10	Dry heath	wet	431.106	3.61381	0.778741	0.557482	3.8	48.828	1.854	0.124328	0	0	0
GT2003.06	GT2003	2003	17	30	Unburnt	0	-2.962	56.995	M17	Blanket bog	wet	424.173	3.15877	0.775948	0.218819	3.68	47.439	1.833	0.100419	0	0	0
GT2003.07	GT2003	2003	17	17	Burnt	157	-2.967	56.999	M17	Blanket bog	wet	407.07	7.41136	0.805547	-0.707746	3.54	50.799	1.692	0.149881	0	0	0
GT2003.08	GT2003	2003	17	17	Burnt	51	-2.968	57.001	M17	Blanket bog	wet	398.672	12.9875	0.765986	-0.986873	4.19	45.075	1.528	0.0844243	0	0	0
GT2003.09	GT2003	2003	17	17	Burnt	105	-2.968	57.003	H10	Dry heath	wet	373.041	8.80622	0.741229	-0.838074	3.64	49.63	1.963	0.165151	0	0	0
GT2003.10	GT2003	2003	17	17	Burnt	111	-2.965	57.004	M15	Wet heath	wet	374.73	7.95424	0.756365	0.78654	3.61	49.669	1.656	0.188494	0	0	0
GT2003.11	GT2003	2003	17	17	Burnt	46	-2.971	57.002	M18	Blanket bog	wet	353.671	1.62494	0.760604	-0.738282	4.24	46.644	1.451	0.0477568	0	0	0
GT2003.12	GT2003	2003	17	17	Burnt	114	-2.971	56.998	H10	Dry heath	wet	375.635	4.87783	0.751074	-0.307704	4.01	51.343	1.9	0.148626	0	0	0
GT2003.13	GT2003	2003	17	17	Burnt	170	-2.972	56.996	M17	Blanket bog	wet	392.496	3.60185	0.768689	-0.0266817	3.91	50.152	2.083	0.176655	0	0	0
GT2003.14	GT2003	2003	17	17	Burnt	150	-2.974	56.994	M17	Blanket bog	wet	389.78	6.09994	0.754386	-0.5401	3.69	49.082	1.712	0.180377	0	0	0
GT2003.15	GT2003	2003	17	17	Burnt	97	-2.972	56.992	M17	Blanket bog	wet	415.486	6.27404	0.751658	-0.397149	3.97	50.545	1.256	0.130597	0	0	0
GT2003.16	GT2003	2003	17	17	Burnt	79	-2.969	56.993	M17	Blanket bog	wet	410.728	10.0856	0.754538	-0.292003	3.69	50.4	1.874	0.119244	0	0	0
GT2003.17	GT2003	2003	17	30	Unburnt	0	-2.965	56.992	M17	Blanket bog	wet	453.005	9.21124	0.72005	0.0746817	4.16	45.873	1.438	0.0954502	0	0	0
GT2003.18	GT2003	2003	17	30	Unburnt	0	-2.961	56.992	H21	Dry heath	wet	449.207	9.28277	0.678218	0.924287	3.79	50.765	1.704	0.148917	0	0	0
GT2003.19	GT2003	2003	17	30	Unburnt	0	-2.962	56.994	H10	Dry heath	wet	427.056	4.73464	0.737025	-0.322196	4.17	38.651	1.988	0.162295	0	0	0
GT2003.20	GT2003	2003	17	30	Unburnt	0	-2.96	56.994	M17	Blanket bog	wet	438.375	5.12866	0.766458	-0.390534	4	40.377	1.845	0.154399	0	0	0
GT2003.21	GT2003	2003	17	30	Unburnt	0	-2.958	56.996	H21	Dry heath	wet	441.706	5.94777	0.771548	-0.335619	3.73	49.506	1.728	0.176345	0	0	0
GT2003.22	GT2003	2003	17	17	Burnt	116	-2.967	56.997	M16	Wet heath	wet	402.769	5.73445	0.772897	0.780484	4.02	47.116	2.031	0.110243	0	0	0
GT2003.23	GT2003	2003	17	17	Burnt	119	-2.963	57.007	M17	Blanket bog	wet	336.847	7.57445	0.748334	0.156972	3.94	46.641	1.702	0.111003	0	0	0
GT2003.24	GT2003	2003	17	17	Burnt	98	-2.962	57.006	M15	Wet heath	wet	372.705	12.5355	0.745404	-0.758824	3.98	50.736	1.825	0.155876	0	0	0
GT2003.25	GT2003	2003	17	17	Burnt	127	-2.96	57.009	H10	Dry heath	wet	337.687	6.75064	0.748963	-0.207846	3.98	48.898	1.522	0.218221	0	0	0
GT2003.26	GT2003	2003	17	17	Burnt	49	-2.958	57.011	M17	Blanket bog	wet	329.01	3.14551	0.750596	-0.699302	4	48	1.6	0.14	0	0	0
GT2012.01	GT2012	2012	8	8	Burnt	137	-2.876	57.009	H21	Dry heath	dry	383.865	3.54593	0.743442	0.998725	3.73	52.017	1.8	0.1487	0	0	0
GT2012.02	GT2012	2012	8	8	Burnt	137	-2.877	57.008	M17	Blanket bog	dry	389.939	6.41788	0.710954	0.40794	3.63	48.284	1.537	0.119876	0	0	0
GT2012.03	GT2012	2012	8	8	Burnt	137	-2.877	57.007	M17	Blanket bog	dry	399.26	7.36878	0.693513	0.423892	3.58	50.288	1.317	0.123616	0	0	0
GT2012.04	GT2012	2012	8	30	Unburnt	0	-2.875	57.004	M19	Blanket bog	dry	413.9	8.24565	0.68329	-0.906951	3.77	51	1.3	0.1	0	0	0
GT2012.05	GT2012	2012	8	30	Unburnt	0	-2.875	57.004	M19	Blanket bog	dry	426.226	8.6534	0.676806	0.545405	3.74	52.316	1.961	0.152776	0	0	0
GT2012.06	GT2012	2012	8	30	Unburnt	0	-2.879	57.003	H10	Dry heath	dry	439.56	5.63876	0.750004	-0.895164	3.93	48.132	1.739	0.158798	0	0	0
GT2012.07	GT2012	2012	8	30	Unburnt	0	-2.879	57.004	H21	Dry heath	dry	432.496	4.6789	0.768955	-0.673104	4.05	48	1.7	0.3	0	0	0
GT2012.08	GT2012	2012	8	8	Burnt	137	-2.88	57.005	H10	Dry heath	dry	425.862	8.40199	0.757706	-0.991438	3.59	50.386	1.682	0.189131	0	0	0
GT2012.09	GT2012	2012	8	30	Unburnt	0	-2.883	57.004	H21	Dry heath	dry	418.099	8.84804	0.753685	0.575806	4.43	49.26	1.708	0.171517	0	0	0
GT2012.10	GT2012	2012	8	30	Unburnt	0	-2.884	57.004	M17	Blanket bog	dry	398.85	7.1969	0.695983	-0.966231	4.17	48.335	1.681	0.0844282	0	0	0
GT2012.11	GT2012	2012	8	30	Unburnt	0	-2.886	57.006	M17	Blanket bog	dry	376.055	7.81091	0.709559	0.993233	3.7	49.584	1.675	0.163396	0	0	0
GT2012.12	GT2012	2012	8	30	Unburnt	0	-2.885	57.007	H10	Dry heath	dry	371.837	9.25599	0.698161	-0.468025	4.13	53.317	1.595	0.076723	0	0	0
GT2012.13	GT2012	2012	8	8	Burnt	137	-2.882	57.006	H10	Dry heath	dry	398.616	8.72833	0.780464	-0.890226	3.79	47.119	1.828	0.230064	0	0	0
GT2012.14	GT2012	2012	8	8	Burnt	137	-2.881	57.007	M16	Wet heath	dry	401.332	7.22227	0.769105	-0.407947	3.71	52.71	1.604	0.182547	0	0	0
GT2012.15	GT2012	2012	8	8	Burnt	137	-2.879	57.007	M16	Wet heath	dry	405.335	7.39207	0.745093	0.463258	3.7	49.959	1.75	0.2207	0	0	0
GT2012.16	GT2012	2012	8	8	Burnt	137	-2.879	57.008	M16	Wet heath	dry	403.338	6.82774	0.734118	0.761707	3.79	52.348	1.839	0.173475	0	0	0
GT2012.17	GT2012	2012	8	8	Burnt	137	-2.878	57.007	M16	Wet heath	dry	401.052	6.92234	0.7158	-0.945845	3.69	49.97	2.06	0.180124	0	0	0
GT2012.18	GT2012	2012	8	8	Burnt	137	-2.879	57.009	M16	Wet heath	dry	392.496	2.60107	0.75925	-0.419951	3.85	51.086	1.667	0.149655	0	0	0
GT2012.19	GT2012	2012	8	30	Unburnt	0	-2.882	57.01	H21	Dry heath	dry	384.704	5.17378	0.791681	-0.146607	4	49.813	1.599	0.0800918	0	0	0
GT2012.20	GT2012	2012	8	30	Unburnt	0	-2.88	57.011	M16	Wet heath	dry	385.46	3.35022	0.791068	0.942219	3.76	51.888	1.714	0.13771	0	0	0
GT2012.21	GT2012	2012	8	30	Unburnt	0	-2.88	57.011	H10	Dry heath	dry	392.841	3.69098	0.797242	-0.0810362	4	52.344	1.755	0.14786	0	0	0
GT2018.01	GT2018	2018	2	30	Unburnt	0	-2.869	57	H10	Dry heath	dry	538.819	11.5166	0.737614	-0.975432	3.73	30.125	1.145	0.383715	0	0	0
GT2018.02	GT2018	2018	2	30	Unburnt	0	-2.87	56.999	M19	Blanket bog	dry	547.142	11.4221	0.739641	-0.374844	3.84	52.327	1.523	0.0929303	0	0	0
GT2018.03	GT2018	2018	2	30	Unburnt	0	-2.871	56.999	M19	Blanket bog	dry	548.439	14.2646	0.72702	-0.489874	3.64	49.799	1.599	0.147246	0	0	0
GT2018.04	GT2018	2018	2	30	Unburnt	0	-2.872	56.999	H10	Dry heath	dry	538.138	13.1229	0.720279	-0.422515	4.25	18.083	0.722	0.476388	0	0	0
GT2018.05	GT2018	2018	2	30	Unburnt	0	-2.873	56.999	H10	Dry heath	dry	521.707	11.849	0.656828	-0.648092	3.87	43.154	1.872	0.174815	0	0	0
GT2018.06	GT2018	2018	2	2	Burnt	553.353	-2.873	56.998	M17	Blanket bog	dry	537.989	6.58377	0.723178	-0.92194	3.78	54.794	2.005	0.120402	0	0	0
GT2018.07	GT2018	2018	2	2	Burnt	642.355	-2.872	56.998	M20	Blanket bog	dry	547.562	10.6679	0.741614	-0.902023	4.22	50.288	2.459	0.390745	0	0	0
GT2018.08	GT2018	2018	2	2	Burnt	346.168	-2.871	56.999	H10	Dry heath	dry	559.235	11.6128	0.744349	0.26643	4.43	44.448	1.622	0.456714	0	0	0
GT2018.09	GT2018	2018	2	2	Burnt	730.459	-2.869	56.998	H10	Dry heath	dry	556.091	9.1005	0.720516	0.260699	4.06	36.394	1.408	0.861958	0	0	0
GT2018.10	GT2018	2018	2	2	Burnt	750	-2.87	56.998	H10	Dry heath	dry	563.835	10.6436	0.744722	0.725013	4.14	16.714	0.664	0.77681	0	0	0
GT2018.11	GT2018	2018	2	2	Burnt	763.337	-2.87	56.996	H10	Dry heath	dry	576.954	5.97276	0.78519	-0.777834	4.45	8.453	0.455	0.790444	0	0	0
GT2018.12	GT2018	2018	2	2	Burnt	751.691	-2.87	56.996	H10	Dry heath	dry	567.53	8.23544	0.808225	-0.0639815	4.39	46.429	1.967	0.420816	0	0	0
GT2018.13	GT2018	2018	2	2	Burnt	687.841	-2.872	56.996	H10	Dry heath	dry	574.117	5.85428	0.805576	-0.344959	4.59	43.875	1.624	0.610741	0	0	0
GT2018.14	GT2018	2018	2	2	Burnt	794.17	-2.869	56.996	H10	Dry heath	dry	561.428	10.7151	0.77965	0.869273	3.79	40.853	1.574	0.486786	0	0	0
GT2018.15	GT2018	2018	2	2	Burnt	753.476	-2.868	56.995	U2	Grassland	dry	534.163	21.2142	0.715045	0.528916	4.06	47.63	1.875	0.4	0	0	0
GT2018.16	GT2018	2018	2	30	Unburnt	0	-2.872	56.995	H10	Dry heath	dry	571.514	3.83411	0.79535	-0.947002	3.87	47.233	1.764	0.275525	0	0	0
GT2018.17	GT2018	2018	2	30	Unburnt	0	-2.871	56.995	H10	Dry heath	dry	563.751	9.38969	0.807207	0.795017	3.7	57.207	2.085	0.138502	0	0	0
GT2018.18	GT2018	2018	2	30	Unburnt	0	-2.87	56.995	H10	Dry heath	dry	548.206	12.4332	0.78421	-0.999912	3.59	47.276	2.097	0.158352	0	0	0
GT2018.19	GT2018	2018	2	30	Unburnt	0	-2.871	56.995	H10	Dry heath	dry	556.94	10.6633	0.806959	-0.849515	3.79	49.686	1.991	0.145181	0	0	0
GT2018.20	GT2018	2018	2	30	Unburnt	0	-2.868	56.995	H10	Dry heath	dry	524.03	21.7997	0.713139	0.342226	3.89	49.622	2.185	0.235139	0	0	0
ML01	ML	2002	19	19	Burnt	406	-3.587	57.035	M19	Blanket bog	wet	561.782	29.0993	0.450656	0.951915	3.4	49.9811	1.44562	0.113265	20	0	0
ML02	ML	2002	19	19	Burnt	406	-3.587	57.035	M17	Blanket bog	wet	582.954	22.3059	0.525997	-0.795443	4.1	44.518	1.28211	0.0419992	20	0	0
ML03	ML	2002	19	19	Burnt	406	-3.588	57.035	M15	Wet heath	wet	601.475	21.8826	0.517907	0.570899	4.1	45.5321	1.46271	0.101948	20	0	0
ML04	ML	2002	19	19	Burnt	406	-3.589	57.036	M15	Wet heath	wet	617.934	20.9388	0.533116	-0.224373	4.4	20.5426	0.882473	0.511948	20	1	0
ML05	ML	2002	19	19	Burnt	406	-3.589	57.035	H10	Dry heath	wet	638.359	18.6676	0.559524	0.974959	4.4	12.1956	0.42725	0.805324	10	0	0
ML06	ML	2002	19	19	Burnt	406	-3.59	57.036	M17	Blanket bog	wet	642.539	20.9113	0.519066	0.553466	3.8	29.4993	1.0193	0.362873	15	0	0
ML07	ML	2002	19	19	Burnt	406	-3.59	57.035	H10	Dry heath	wet	652.598	14.6557	0.611128	-0.280528	4	37.7703	1.21298	0.46093	10	0	0
ML08	ML	2002	19	19	Burnt	406	-3.591	57.036	H10	Dry heath	wet	659.251	15.3612	0.592022	0.472716	3.9	17.587	0.677615	0.877563	5	0	0
ML09	ML	2002	19	19	Burnt	406	-3.592	57.036	H10	Dry heath	wet	669.281	15.4985	0.596043	-0.523972	4.2	9.85893	0.396951	0.92416	5	0	0
ML10	ML	2002	19	19	Burnt	406	-3.592	57.035	H10	Dry heath	wet	676.391	13.5416	0.631501	-0.999821	3.9	37.8328	1.33378	0.515043	5	1	0
ML11	ML	2002	19	30	Unburnt	0	-3.594	57.037	M19	Blanket bog	wet	651.917	23.9862	0.479038	-0.992634	3.8	36.7265	1.10026	0.53034	20	0	0
ML12	ML	2002	19	30	Unburnt	0	-3.593	57.037	M17	Blanket bog	wet	634.086	20.4546	0.525473	0.484149	3.9	19.0858	0.71144	0.36137	20	0	0
ML13	ML	2002	19	30	Unburnt	0	-3.592	57.037	M15	Wet heath	wet	612.84	25.5453	0.459019	0.262237	3.9	46.617	1.6684	0.11636	30	0	0
ML14	ML	2002	19	30	Unburnt	0	-3.591	57.037	M16	Wet heath	wet	607.885	18.173	0.556452	-0.202985	3.9	38.5596	1.23173	0.677735	10	0	0
ML15	ML	2002	19	30	Unburnt	0	-3.59	57.037	H10	Dry heath	wet	606.644	18.39	0.553098	-0.964554	4	41.5386	1.47085	0.300007	20	0	0
ML16	ML	2002	19	30	Unburnt	0	-3.59	57.037	M17	Blanket bog	wet	611.095	20.7811	0.520729	-0.16421	3.9	31.3713	1.28805	0.530251	15	0	0
ML17	ML	2002	19	30	Unburnt	0	-3.589	57.036	M16	Wet heath	wet	597.052	22.6993	0.495148	-0.612168	4	45.8313	1.75705	0.302218	10	0	0
ML18	ML	2002	19	30	Unburnt	0	-3.588	57.036	M16	Wet heath	wet	588.319	19.4667	0.542694	-0.273112	3.7	47.3694	1.49022	0.317691	15	0	0
ML19	ML	2002	19	30	Unburnt	0	-3.587	57.036	M15	Wet heath	wet	560.971	22.2161	0.51108	-0.983109	4.4	45.6027	1.77856	0.119808	15	1	0
ML20	ML	2002	19	30	Unburnt	0	-3.586	57.036	M15	Wet heath	wet	547.198	19.0331	0.550354	0.544525	4.2	29.0189	1.28447	0.174717	10	0	0

## Sheet: Species summary
quadrat	spp.num	moss_cover	sphag_cover	gram_cover	shrub_cover	pleurocarps_cover	acrocarps_cover	forbs_cover	cryptogams_cover	lichens_cover	liverworts_cover
AA01	10	20	20	30	23	0	0	7	0	10	0
AA02	9	9	3	36	25	6	0	0	0	5	0
AA03	7	25	25	65	20	0	0	0	0	3	0
AA04	9	101	100	80	25	1	0	3	0	0	0
AA05	11	98	80	50	35	18	0	15	0	1	0
AA06	15	39	20	64	18	3	16	8	0	0	0
AA07	13	43	30	70	25	3	10	60	0	10	0
AA08	8	50	50	85	25	0	0	1	0	0	0
AA09	9	60	30	85	60	0	0	25	0	5	30
AA10	6	95	95	70	20	0	0	0	0	0	0
AA11	9	94	83	81	40	11	0	0	0	0	0
AA12	10	66	20	75	60	13	33	1	0	0	0
AA13	12	88	88	88	10	0	0	43	0	0	0
AA14	10	100	100	90	20	0	0	7	0	0	0
AA15	12	60	60	61	16	0	0	19	0	0	0
AA16	12	98	50	50	35	5	3	55	0	3	40
AA17	12	50	50	81	25	0	0	28	0	0	0
AA18	9	85	85	75	30	0	0	20	0	0	0
AA19	6	93	90	80	30	3	0	1	0	0	0
AA20	7	83	80	73	30	3	0	1	0	0	0
AB01	5	3	0	20	13	0	3	0	0	80	0
AB02	9	23	5	40	10	15	3	0	0	40	0
AB03	8	13	10	60	30	0	3	1	0	40	0
AB04	4	5	0	50	30	0	5	0	0	50	0
AB05	6	1	0	50	38	1	0	0	0	70	0
AB06	8	45	45	10	20	0	0	15	0	10	0
AB07	6	23	20	25	50	0	3	0	0	15	0
AB08	8	45	45	35	40	0	0	20	0	0	0
AB09	5	0	0	30	70	0	0	30	0	15	0
AB10	6	30	30	20	40	0	0	55	0	0	0
AB11	7	10	5	30	30	0	5	1	0	15	0
AB12	4	0	0	30	30	0	0	0	0	30	0
AB13	6	0	0	35	25	0	0	70	0	10	0
AB14	6	60	0	30	45	60	0	0	0	75	0
AB15	5	60	0	60	30	60	0	0	0	50	0
AB16	7	32	5	25	40	27	0	0	0	80	0
AB17	8	35	35	25	50	0	0	8	0	70	0
AB18	6	80	80	40	25	0	0	0	0	25	0
AB19	6	55	50	40	25	5	0	0	0	80	0
AB20	8	25	15	43	60	0	10	20	0	70	0
AB21	7	20	10	20	40	10	0	1	0	80	0
AB22	5	0	0	20	35	0	0	0	0	80	0
AB23	7	35	0	23	75	5	30	0	0	20	0
AC01	7	90	75	25	65	15	0	30	0	5	0
AC02	6	70	0	3	65	70	0	3	0	25	0
AC03	7	110	50	20	30	60	0	10	0	15	0
AC04	7	73	0	10	75	70	3	0	0	30	0
AC05	6	75	0	3	95	75	0	0	0	30	0
AC06	5	90	0	8	80	90	0	0	0	40	0
AC07	7	100	0	13	90	70	30	0	0	25	0
AC08	6	40	0	0	120	40	0	5	5	0	0
AC09	7	55	0	13	75	50	5	0	0	0	0
AC10	6	75	0	5	95	70	5	0	0	15	0
AC11	10	45	0	63	30	45	0	6	0	0	0
AC12	9	70	0	33	50	70	0	5	0	0	0
AC13	7	85	0	25	80	85	0	0	0	0	0
AC14	6	90	0	45	70	90	0	0	0	5	0
AC15	7	60	0	23	90	60	0	0	0	15	0
AC16	6	83	70	70	23	13	0	0	0	0	0
AC17	11	90	20	30	55	70	0	10	0	5	0
AC18	7	75	0	10	85	75	0	0	0	10	0
AC19	7	80	30	30	70	50	0	0	0	3	0
AC20	6	93	40	50	50	50	0	0	0	5	3
AD01	7	90	60	60	40	0	30	20	0	0	0
AD02	8	60	60	35	30	0	0	20	0	0	0
AD03	11	58	58	40	15	0	0	3	0	0	0
AD04	9	50	50	30	50	0	0	16	0	0	0
AD05	11	65	60	30	40	0	5	11	0	5	0
AD06	10	28	15	50	30	0	10	19	0	0	3
AD07	6	80	0	25	30	0	80	30	0	0	0
AD08	11	30	30	58	50	0	0	12	0	0	0
AD09	8	30	30	45	30	0	0	10	0	0	0
AD10	8	50	50	40	20	0	0	10	0	0	0
AD11	12	100	45	50	65	0	5	13	0	5	50
AD12	13	85	35	45	70	5	15	13	0	10	30
AD13	10	30	5	30	45	0	10	20	0	10	15
AD14	8	25	20	45	25	0	5	23	0	0	0
AD15	8	30	0	45	20	0	30	21	0	5	0
AD16	10	55	0	55	20	0	55	6	0	3	0
AD17	9	60	10	50	5	0	30	9	0	10	20
AD18	10	50	15	50	30	0	15	24	0	0	20
AD19	9	45	20	45	30	0	25	15	0	5	0
AD20	9	25	20	55	25	0	5	17	0	0	0
AE01	14	50	0	33	30	50	0	12	10	0	0
AE02	8	25	0	30	90	20	5	5	0	0	0
AE03	5	40	0	10	90	10	30	0	0	0	0
AE04	5	30	0	20	75	0	30	0	0	0	0
AE05	2	0	0	0	70	0	0	0	0	0	0
AE06	9	40	0	23	65	10	30	5	0	0	0
AE07	6	65	0	10	90	15	50	3	0	0	0
AE08	8	0	0	28	20	0	0	10	20	0	0
AE09	10	20	0	53	35	0	20	13	0	0	0
AE10	5	0	0	13	50	0	0	5	5	0	0
AE11	6	20	0	65	20	20	0	5	0	0	0
AE12	10	75	30	15	85	40	5	6	0	0	0
AE13	9	90	60	20	50	25	5	5	0	5	0
AE14	12	110	75	10	55	30	5	18	0	5	0
AE15	7	95	60	10	50	35	0	3	0	3	0
AE16	5	90	0	8	70	90	0	0	0	0	0
AE17	8	80	60	45	55	20	0	0	0	5	0
AE18	5	30	0	5	90	30	0	3	3	0	0
AE19	9	70	0	50	10	70	0	16	0	0	0
AE20	13	85	20	18	40	55	10	22	25	0	0
BA01	23	145	35	80	11	55	35	26	0	0	20
BA02	10	85	10	80	0	55	20	20	0	0	0
BA03	14	80	40	80	10	40	0	34	0	0	0
BA04	11	80	5	70	65	30	45	0	0	5	0
BA05	12	50	0	85	5	50	0	60	0	0	0
BA06	15	80	30	95	20	40	10	23	0	0	0
BA07	15	70	50	60	45	20	0	38	0	0	0
BA08	15	80	0	45	30	20	40	36	0	5	20
BA09	16	90	10	50	30	30	40	32	0	5	10
BA10	16	105	30	55	30	30	45	30	0	0	0
BA11	9	90	30	75	5	60	0	10	0	0	0
BA12	12	85	15	80	15	60	10	16	0	0	0
BA13	6	60	30	65	30	30	0	5	0	0	0
BA14	6	95	0	45	0	95	0	0	40	0	0
BA15	4	30	0	90	0	30	0	5	0	0	0
BA16	13	80	20	80	65	20	40	30	0	0	0
BC01	14	70	70	50	15	0	0	37	0	0	0
BC02	13	80	20	60	40	40	20	18	10	0	0
BC03	10	60	20	55	25	40	0	35	0	0	0
BC04	13	55	40	60	30	15	0	45	0	0	0
BC05	12	60	30	25	35	30	0	45	30	0	0
BC06	10	60	20	30	35	40	0	23	0	0	0
BC07	9	70	0	30	30	30	40	20	25	0	0
BC08	15	100	20	45	35	40	40	31	0	0	0
BC09	14	95	20	50	30	50	25	45	5	0	0
BC10	10	10	0	55	0	10	0	65	10	0	0
BC11	9	45	25	60	35	20	0	20	0	0	0
BC12	12	60	30	85	45	20	10	20	0	0	0
BC13	9	65	50	90	0	15	0	25	0	0	0
BC14	5	30	0	30	35	0	30	10	0	0	0
BC15	9	10	0	75	40	0	10	25	0	0	0
BC16	7	50	50	60	35	0	0	15	0	0	0
BC17	8	50	50	60	35	0	0	20	0	0	0
BC18	9	30	10	70	30	10	10	15	0	0	0
BC19	9	20	20	60	40	0	0	15	0	0	0
BC20	9	50	0	70	50	50	0	20	0	0	0
BD01	8	10	0	50	35	0	10	23	0	0	0
BD02	9	20	20	55	30	0	0	23	0	0	0
BD03	12	40	30	65	30	0	10	26	0	0	0
BD04	9	15	0	60	30	0	15	16	0	0	0
BD05	10	40	20	55	25	0	20	26	0	0	0
BD06	7	30	20	60	10	10	0	18	0	0	0
BD07	10	35	5	45	20	10	20	13	0	0	0
BD08	10	80	80	45	25	0	0	29	0	0	0
BD09	7	10	0	60	20	10	0	15	0	0	0
BD10	10	10	10	60	30	0	0	30	0	0	0
BD11	13	75	10	70	35	5	60	13	0	0	0
BD12	7	50	20	30	70	30	0	5	0	0	0
BD13	10	90	50	50	55	10	30	16	0	0	0
BD14	14	70	0	80	33	0	70	26	0	0	0
BD15	6	65	0	50	25	65	0	5	0	0	0
BD16	9	40	10	50	35	0	30	10	0	10	0
BD17	11	80	40	45	70	20	20	15	0	0	0
BD18	13	70	10	35	50	40	20	18	3	10	0
BD19	5	30	0	40	50	30	0	0	0	0	0
BD20	9	60	40	40	45	20	0	25	0	0	0
BE01	11	35	20	90	25	0	15	10	0	5	0
BE02	11	35	0	80	20	0	35	8	0	5	0
BE03	12	15	5	90	25	0	10	5	0	5	0
BE04	8	20	0	55	20	0	20	30	0	0	0
BE05	10	0	0	76	40	0	0	10	0	0	0
BE06	11	50	0	70	55	0	50	5	0	0	0
BE07	10	30	0	45	60	0	30	15	0	3	0
BE08	7	15	0	50	35	0	15	20	0	5	0
BE09	7	0	0	45	20	0	0	15	0	5	0
BE10	12	55	0	80	30	55	0	55	0	0	0
BE11	8	30	20	65	30	0	10	10	0	0	0
BE12	7	10	0	65	20	0	10	5	0	0	0
BE13	11	55	35	65	50	20	0	10	0	0	0
BE14	10	20	20	50	40	0	0	15	0	0	0
BE15	5	30	0	70	35	30	0	0	0	0	0
BE16	8	40	40	70	20	0	0	10	0	0	0
BE17	9	40	20	80	25	20	0	10	0	0	0
BE18	10	60	60	70	0	0	0	10	0	0	0
BE19	7	35	5	70	30	0	30	5	0	0	0
BE20	5	20	0	50	30	0	20	0	0	0	0
BF01	11	50	50	70	40	0	0	13	0	0	0
BF02	11	65	50	50	40	10	5	10	0	0	0
BF03	10	35	35	35	45	0	0	23	0	0	0
BF04	7	20	0	75	40	20	0	10	0	0	0
BF05	7	50	50	50	15	0	0	23	0	0	0
BF06	4	0	0	25	40	0	0	20	0	0	0
BF07	11	60	45	50	65	15	0	28	0	0	0
BF08	9	20	0	60	35	20	0	20	0	0	0
BF09	6	30	30	75	10	0	0	25	0	0	0
BF10	8	20	0	40	40	0	20	20	0	0	0
BF11	13	55	35	50	30	20	0	20	0	0	0
BF12	12	35	35	60	25	0	0	15	0	0	0
BF13	11	60	10	45	30	40	10	10	0	0	0
BF14	13	90	50	50	55	20	20	5	0	0	0
BF15	7	20	0	35	45	0	20	20	0	5	0
BF16	9	90	20	35	40	0	70	20	0	5	0
BF17	10	70	30	60	40	0	40	15	0	20	0
BF18	7	80	50	30	35	0	30	20	0	0	0
BF19	10	65	0	30	45	45	20	5	0	5	0
BF20	7	90	0	70	20	80	10	5	0	0	0
Ca01.	11	15	5	40	65	0	10	15	0	0	0
Ca02.	7	20	0	20	85	20	0	5	0	0	0
Ca03.	5	10	0	10	85	10	0	5	0	0	0
Ca04.	7	20	10	45	20	10	0	15	0	0	0
Ca05.	10	50	10	55	50	30	0	10	0	0	10
Ca06.	9	70	20	30	50	40	0	5	0	0	10
Ca07.	10	90	0	35	40	55	15	5	0	5	20
Ca08.	8	60	0	25	70	60	0	5	5	5	0
Ca09.	6	40	0	5	55	30	10	5	0	0	0
Ca10.	7	30	0	40	45	30	0	5	0	10	0
Ca11.	6	60	60	25	35	0	0	10	0	0	0
Ca12.	10	60	60	25	60	0	0	15	3	0	0
Ca13.	10	70	10	40	45	0	30	10	0	0	30
Ca14.	10	90	70	40	50	0	20	15	0	0	0
Ca15.	9	80	30	20	50	10	10	15	0	0	30
Ca16.	9	40	20	20	65	0	20	15	0	0	0
Ca17.	8	25	20	20	55	5	0	5	0	10	0
Cb01	10	35	30	55	25	0	0	15	0	0	5
Cb02	10	40	20	50	20	20	0	15	0	0	0
Cb03	10	30	30	50	35	0	0	26	0	0	0
Cb04	12	40	20	45	45	0	20	16	0	0	0
Cb05	14	35	10	60	50	0	20	25	0	0	5
Cb06	14	50	50	50	60	0	0	15	0	0	0
Cb07	11	40	20	45	50	10	10	8	0	0	0
Cb08	13	45	25	50	50	20	0	18	0	0	0
Cb09	13	50	0	30	30	40	10	20	20	0	0
Cb10	5	0	0	40	35	0	0	5	0	0	0
Cb11	13	115	25	30	25	10	70	28	0	5	10
Cb12	8	15	15	45	35	0	0	8	0	0	0
Cb13	12	35	10	40	40	0	15	28	0	10	10
Cb14	9	55	20	15	70	20	15	8	0	0	0
Cb15	8	55	55	25	60	0	0	10	0	0	0
Cb16	9	40	0	35	40	20	20	15	0	15	0
Cb17	6	0	0	35	55	0	0	0	0	5	0
Cb18	9	20	10	50	25	0	10	15	0	5	0
Cb19	9	30	20	50	30	0	10	15	0	5	0
Cb20	8	40	20	40	20	10	10	20	0	0	0
Cc01	10	50	30	55	35	10	10	13	0	0	0
Cc02	14	40	0	60	30	20	20	28	0	0	0
Cc03	16	45	20	60	40	0	25	25	0	0	0
Cc04	13	15	5	55	30	0	10	30	0	0	0
Cc05	11	30	10	55	20	10	10	20	0	0	0
Cc06	10	30	0	55	20	20	10	15	0	10	0
Cc07	13	60	50	55	40	10	0	20	0	0	0
Cc08	13	60	50	55	25	10	0	25	0	0	0
Cc09	16	65	55	60	30	10	0	30	0	0	0
Cc10	16	70	55	50	25	10	5	25	0	0	0
Cc11	13	35	35	40	50	0	0	25	0	0	0
Cc12	13	50	50	45	35	0	0	20	0	0	0
Cc13	11	15	15	45	40	0	0	25	0	0	0
Cc14	7	20	10	40	45	10	0	0	0	0	0
Cc15	8	40	0	40	35	25	15	0	0	0	0
Cc16	10	65	60	35	30	5	0	20	0	5	0
Cc17	15	55	40	40	35	0	0	28	0	5	15
Cc18	11	45	40	35	15	0	5	15	0	10	0
Cc19	13	50	40	55	30	0	0	20	0	5	10
Cc20	10	40	0	30	35	0	30	10	0	5	10
Cc21	13	60	40	45	35	20	0	15	0	30	0
Cc22	14	75	65	55	40	10	0	10	0	10	0
Cc23	10	70	60	35	25	10	0	10	0	0	0
Cc24	10	65	50	55	50	15	0	5	0	5	0
Cc25	11	95	85	40	35	10	0	10	0	10	0
Cd01	8	40	0	25	65	20	20	0	0	30	0
Cd02	12	70	50	40	45	10	10	5	0	10	0
Cd03	8	15	0	45	35	15	0	5	0	0	0
Cd04	9	65	65	45	35	0	0	5	0	0	0
Cd05	9	50	20	35	35	20	10	5	0	0	0
Cd06	6	10	0	10	75	0	10	5	0	0	0
Cd07	11	25	0	33	65	5	20	15	0	5	0
Cd08	6	20	0	25	55	0	20	0	0	0	0
Cd09	10	85	50	40	70	20	15	20	0	0	0
Cd10	11	100	60	35	65	20	20	5	0	0	0
Cd11	10	100	30	20	75	70	0	5	0	20	0
cd12	9	65	50	25	60	15	0	10	0	10	0
Cd13	6	30	10	15	65	20	0	5	0	0	0
Cd14	8	90	25	30	80	65	0	0	0	0	0
Cd15	7	50	0	25	80	50	0	5	0	0	0
Cd16	5	30	0	10	95	30	0	0	0	0	0
Cd17	8	30	10	25	45	20	0	5	0	10	0
Cd18	10	80	70	35	75	10	0	5	0	5	0
Cd19	7	50	30	20	70	20	0	5	0	5	0
Cd20	8	30	0	30	60	30	0	10	0	15	0
Ce01	14	75	60	65	30	10	5	23	0	0	0
Ce02	12	40	20	25	55	0	0	23	0	5	20
Ce03	12	40	20	45	55	0	0	28	0	0	20
Ce04	9	40	10	50	35	0	30	15	0	0	0
Ce05	16	80	20	45	50	10	10	15	0	10	40
Ce06	12	65	55	45	40	0	10	18	0	0	0
Ce07	9	90	70	40	40	10	10	10	0	0	0
Ce08	10	10	0	40	40	0	10	15	0	5	0
Ce09	10	75	50	30	40	10	15	20	0	0	0
Ce10	9	25	0	25	75	15	10	15	0	5	0
Ce11	10	60	10	45	40	0	0	20	0	0	50
Ce12	8	65	50	25	45	15	0	15	0	0	0
Ce13	14	70	30	55	50	0	10	15	0	0	30
Ce14	12	70	40	25	34	0	10	10	0	0	20
Ce15	9	50	0	30	40	25	25	15	0	0	0
Cf01.	7	35	20	70	30	0	15	5	0	5	0
Cf02.	9	90	20	50	60	50	20	0	0	0	0
Cf03.	8	35	15	55	50	20	0	0	0	0	0
Cf04.	10	15	0	35	50	5	10	5	0	5	0
Cf05.	13	50	50	60	35	0	0	20	0	0	0
Cf06.	12	50	10	30	45	10	20	10	0	5	10
Cf07.	9	20	20	40	30	0	0	5	0	5	0
Cf08.	9	95	95	50	5	0	0	10	0	0	0
Cf09.	12	100	100	60	45	0	0	15	0	0	0
Cf10.	10	50	40	25	55	10	0	15	0	0	0
Cf11.	11	70	10	35	65	10	30	5	0	10	20
Cf12.	10	70	35	35	30	0	15	5	0	0	20
Cf13.	11	65	40	45	25	0	25	10	0	5	0
Cf14	10	90	10	35	70	10	70	5	0	15	0
Cf15.	11	70	50	35	60	5	15	0	0	5	0
Cf16.	11	55	20	35	50	20	15	10	0	0	0
Cf17.	10	50	40	55	25	10	0	5	0	5	0
Cf18.	11	30	30	45	20	0	0	15	0	5	0
Cf19.	8	40	40	40	55	0	0	5	0	0	0
Cf20	9	70	70	40	15	0	0	10	0	5	0
Cg01	9	30	20	50	25	0	0	10	0	0	10
Cg02	9	55	55	50	45	0	0	10	0	0	0
Cg03	8	30	10	50	20	0	15	10	0	0	5
Cg04	9	70	65	40	30	0	0	0	0	0	5
Cg05	7	5	0	55	25	0	5	5	0	0	0
Cg06	13	80	70	60	35	0	10	10	0	10	0
Cg07	9	15	10	50	25	0	5	5	0	5	0
Cg08	11	50	40	45	30	0	10	15	0	5	0
Cg09	12	45	35	40	35	0	10	10	0	5	0
Cg10	13	75	55	35	25	0	20	10	0	5	0
Cg11	12	75	20	30	35	15	20	15	0	15	20
Cg12	9	60	0	30	40	10	50	10	0	30	0
Cg13	10	65	30	35	40	0	20	5	0	60	15
cg14	8	55	25	35	25	0	30	10	0	60	0
Cg15	11	80	55	35	20	0	15	20	0	15	10
Cg16	10	60	15	45	35	0	30	15	0	30	15
Cg17	13	110	60	40	40	10	10	15	0	30	30
Cg18	12	100	55	40	40	0	25	15	0	20	20
Cg19	13	70	30	35	40	0	25	20	0	20	15
Cg20	10	90	50	25	50	10	0	15	0	0	30
CH01	4	80	0	10	50	80	0	0	0	0	0
CH02	7	60	0	35	65	60	0	5	0	0	0
CH03	9	80	40	40	70	30	10	0	0	0	0
CH04	10	80	10	40	55	70	0	10	0	0	0
CH05	15	70	50	55	40	20	0	25	0	0	0
CH06	10	20	0	55	35	20	0	15	0	0	0
CH07	7	40	0	40	60	20	20	5	0	0	0
CH08	9	70	0	40	75	30	40	5	0	0	0
CH09	11	60	40	50	40	20	0	15	0	0	0
CH10	8	30	30	50	45	0	0	10	0	0	0
CH11	8	65	0	25	60	50	15	5	0	20	0
CH12	10	70	0	35	70	40	30	15	0	0	0
CH13	7	80	50	15	65	30	0	15	0	0	0
CH14	6	80	0	25	55	80	0	5	0	0	0
CH15	5	80	0	15	50	60	20	1	0	0	0
DA01	5	10	0	40	30	0	10	0	0	0	0
DA02	5	0	0	45	30	0	0	0	0	0	0
DA03	5	10	0	20	90	0	10	0	0	0	0
DA04	9	40	40	50	15	0	0	0	0	0	0
DA05	5	0	0	55	15	0	0	0	0	0	0
DA06	5	40	0	25	75	0	40	0	0	0	0
DA07	9	20	0	33	85	0	20	0	0	0	0
DA08	9	20	0	20	75	0	20	10	0	0	0
DA09	9	5	0	25	85	0	5	10	0	0	0
DA10	10	25	0	30	85	0	25	3	0	5	0
DA11	9	40	0	10	90	60	0	3	5	0	0
DA12	6	85	70	10	70	15	0	10	0	0	0
DA13	9	75	60	5	100	15	0	10	0	0	0
DA14	7	90	70	45	30	10	10	0	0	0	0
DA15	3	5	0	10	90	5	0	0	0	0	0
DA16	7	85	70	5	65	15	0	10	0	0	0
DA17	10	80	20	35	75	80	0	0	5	0	0
DA18	5	20	0	5	55	20	0	0	5	0	0
DA19	7	55	40	30	55	15	0	0	0	0	0
DA20	7	45	0	35	40	25	20	0	0	0	0
DB01	6	30	0	15	85	0	30	0	0	0	0
DB02	7	35	5	30	80	0	30	5	0	0	0
DB03	8	95	0	10	75	95	0	10	0	0	0
DB04	8	90	0	5	80	90	0	15	0	0	0
DB05	8	20	0	25	105	0	20	0	0	0	0
DB06	11	100	0	10	85	90	10	10	0	0	0
DB07	6	20	0	30	40	0	20	0	0	0	0
DB08	9	50	20	55	50	0	30	5	0	0	0
DB09	9	15	0	10	85	15	0	18	0	20	0
DB10	8	90	20	15	95	10	60	0	0	0	0
DB11	8	105	30	25	60	0	75	0	0	0	0
DB12	5	40	0	20	35	10	30	0	0	0	0
DB13	4	50	0	10	70	0	50	0	0	0	0
DB14	5	40	0	20	60	0	40	0	0	0	0
DB15	4	5	0	50	45	0	5	0	0	0	0
DB16	9	40	0	40	55	40	0	0	0	10	0
DB17	8	90	0	35	50	90	0	5	0	10	0
DB18	9	85	5	20	55	80	0	0	0	20	0
DB19	8	60	40	30	60	20	0	0	0	15	0
DB20	7	30	0	55	50	20	10	0	0	40	0
DC01	4	10	10	30	35	0	0	0	0	0	0
DC02	8	90	0	40	35	80	10	5	0	0	0
DC03	6	20	0	35	10	15	5	0	0	0	0
DC04	7	100	0	0	90	100	0	5	0	0	0
DC05	4	0	0	10	30	0	0	0	0	0	0
DC06	8	90	0	5	55	75	15	5	0	0	0
DC07	5	10	0	30	50	10	0	5	0	0	0
DC08	6	0	0	80	25	0	0	5	0	0	0
DC09	3	0	0	15	30	0	0	0	0	0	0
DC10	3	0	0	30	25	0	0	0	0	0	0
DC11	4	0	0	40	10	0	0	0	0	0	0
DC12	3	0	0	25	20	0	0	0	0	0	0
DC13	5	0	0	45	20	0	0	0	0	0	0
DC14	9	85	0	15	60	85	0	0	10	0	0
DC15	9	80	0	5	70	70	10	0	0	10	0
DC16	13	90	30	25	75	60	0	5	5	0	0
DC17	5	40	0	10	40	40	0	0	0	0	0
DC18	6	90	15	40	50	75	0	0	0	0	0
DC19	4	30	0	30	45	30	0	0	0	0	0
DC20	7	85	60	15	35	25	0	5	0	0	0
GT1956.17	9	69	0	0	78	63	6	0	0	10	0
GT1956.18	6	50	0	3	98	50	0	0	0	15	0
GT1956.19	7	100	0	3	96	100	0	0	0	0	0
GT1956.20	10	95	0	0	79	90	5	0	0	1	0
GT1996.01	7	6	0	3	86	3	3	0	0	10	0
GT1996.02	5	3	0	0	98	0	3	0	0	5	0
GT1996.03	7	28	0	3	95	3	25	0	0	5	0
GT1996.04	4	3	0	60	20	0	3	0	0	5	0
GT1996.05	6	50	0	3	82	50	0	0	0	5	0
GT1996.06	6	23	0	25	53	0	23	0	0	5	0
GT1996.07	6	20	0	15	91	0	20	0	0	5	0
GT1996.08	6	93	0	0	73	90	3	0	0	30	0
GT1996.09	8	9	0	0	101	4	5	0	0	25	0
GT1996.10	8	76	0	0	86	73	3	0	0	5	0
GT1996.11	9	93	0	5	121	93	0	0	0	0	0
GT1996.12	8	70	0	15	87	70	0	0	0	60	0
GT1996.13	3	80	0	0	75	80	0	0	0	3	0
GT1996.14	6	90	0	15	85	80	10	0	0	10	0
GT1996.15	6	50	0	40	45	20	30	0	0	0	0
GT1996.16	6	90	0	20	75	80	10	0	0	5	0
GT1996.17	7	84	0	3	95	80	4	0	0	15	0
GT1996.18	7	65	0	0	98	60	5	0	0	10	0
GT1996.19	2	0	0	0	100	0	0	0	0	3	0
GT1996.20	7	86	0	0	92	85	1	0	0	0	0
GT1999.01	9	92	0	1	110	91	1	0	0	1	0
GT1999.02	7	91	0	4	66	90	1	0	0	1	0
GT1999.03	6	82	0	0	94	81	1	0	0	0	0
GT1999.04	6	91	0	15	63	90	1	0	0	1	0
GT1999.05	7	21	0	10	67	20	1	0	0	1	0
GT1999.06	5	93	0	0	91	90	3	0	0	1	0
GT1999.07	2	100	0	0	95	100	0	0	0	0	0
GT1999.08	2	0	0	15	100	0	0	0	0	0	0
GT1999.09	8	15	0	24	11	15	0	1	0	0	0
GT1999.10	5	60	0	0	104	60	0	0	0	0	0
GT1999.11	4	15	0	0	96	15	0	0	0	1	0
GT1999.12	11	76	0	7	91	76	0	5	0	1	0
GT1999.13	5	83	0	0	90	83	0	0	0	0	0
GT1999.14	7	76	0	50	56	75	1	0	0	3	0
GT1999.15	7	45	0	25	60	43	2	0	0	3	0
GT1999.16	6	80	0	50	42	80	0	0	0	3	0
GT1999.17	7	62	0	0	67	60	2	0	0	60	0
GT1999.18	10	92	0	6	103	65	27	0	0	3	0
GT1999.19	6	65	0	10	90	50	15	0	0	15	0
GT1999.20	9	61	0	15	90	30	31	0	0	1	0
GT2003.01	6	70	70	85	40	0	0	0	0	0	0
GT2003.02	9	65	60	33	55	5	0	25	0	0	0
GT2003.03	10	70	50	30	18	0	20	26	0	0	0
GT2003.04	6	3	0	3	80	2	1	0	0	1	0
GT2003.05	7	50	15	0	63	35	0	1	0	2	0
GT2003.06	7	65	60	6	33	0	5	25	0	0	0
GT2003.07	6	22	20	50	15	1	1	60	0	0	0
GT2003.08	8	35	25	60	30	10	0	20	0	0	0
GT2003.09	8	5	0	40	65	3	2	1	0	15	0
GT2003.10	10	55	35	34	50	20	0	0	0	0	0
GT2003.11	8	76	76	35	20	0	0	10	0	0	0
GT2003.12	4	51	0	3	100	1	50	0	0	0	0
GT2003.13	5	4	0	70	15	3	1	20	0	0	0
GT2003.14	6	25	10	50	35	15	0	0	0	3	0
GT2003.15	7	56	50	28	3	5	1	75	0	0	0
GT2003.16	8	12	11	15	40	1	0	50	0	1	0
GT2003.17	8	20	16	33	13	1	3	0	0	0	0
GT2003.18	7	93	0	1	80	90	3	0	0	0	0
GT2003.19	7	64	60	1	61	1	3	1	0	0	0
GT2003.20	6	40	40	26	65	0	0	30	0	0	0
GT2003.21	7	81	20	1	40	60	1	1	0	0	0
GT2003.22	7	30	0	15	55	30	0	10	0	3	0
GT2003.23	8	4	1	40	5	0	3	16	0	1	0
GT2003.24	8	13	0	15	65	3	10	1	0	0	0
GT2003.25	7	21	0	21	90	20	1	0	0	5	0
GT2003.26	9	28	15	50	53	10	3	10	0	0	0
GT2012.01	7	50	0	0	92	35	15	0	0	0	0
GT2012.02	9	55	25	40	65	20	10	0	0	0	0
GT2012.03	9	85	70	30	35	15	0	15	0	0	0
GT2012.04	10	76	23	30	70	40	13	0	0	0	0
GT2012.05	8	96	0	5	101	96	0	1	0	0	0
GT2012.06	6	80	0	40	70	75	5	0	0	0	0
GT2012.07	8	64	0	0	110	64	0	0	0	0	0
GT2012.08	4	5	0	3	91	0	5	0	0	0	0
GT2012.09	8	100	0	0	94	95	5	3	0	0	0
GT2012.10	7	88	85	30	18	3	0	5	0	0	0
GT2012.11	4	40	40	50	43	0	0	0	0	0	0
GT2012.12	4	83	0	1	100	83	0	0	0	0	0
GT2012.13	5	3	0	15	91	0	3	0	0	0	0
GT2012.14	5	65	0	10	90	0	65	0	0	0	0
GT2012.15	6	55	0	10	96	0	55	0	0	0	0
GT2012.16	4	20	0	5	90	0	20	0	0	0	0
GT2012.17	7	10	0	60	48	0	10	3	0	1	0
GT2012.18	7	16	0	2	85	0	16	0	0	1	0
GT2012.19	7	39	3	15	70	6	30	0	0	3	0
GT2012.20	7	25	5	10	50	0	20	0	0	10	0
GT2012.21	3	60	0	0	60	60	0	0	0	3	0
GT2018.01	6	36	0	5	90	20	16	0	0	3	0
GT2018.02	7	80	75	6	51	5	0	0	0	0	0
GT2018.03	10	70	0	35	69	65	5	0	0	0	0
GT2018.04	3	50	0	0	40	50	0	0	0	1	0
GT2018.05	5	95	0	1	60	95	0	0	0	0	0
GT2018.06	10	36	10	25	20	23	3	0	1	0	0
GT2018.07	4	0	0	10	6	0	0	0	0	0	0
GT2018.08	1	0	0	0	3	0	0	0	0	0	0
GT2018.09	1	0	0	0	3	0	0	0	0	0	0
GT2018.10	2	0	0	0	3	0	0	0	0	1	0
GT2018.11	2	0	0	0	1	0	0	0	0	3	0
GT2018.12	1	0	0	0	1	0	0	0	0	0	0
GT2018.13	1	0	0	0	1	0	0	0	0	0	0
GT2018.14	3	1	0	0	2	0	1	0	0	0	0
GT2018.15	8	0	0	26	6	0	0	2	0	0	0
GT2018.16	3	30	0	0	70	30	0	0	0	1	0
GT2018.17	7	82	0	5	86	80	2	0	0	0	0
GT2018.18	5	80	0	25	50	80	0	0	0	0	0
GT2018.19	4	30	0	0	81	30	0	0	0	1	0
GT2018.20	8	28	0	22	73	25	3	0	0	1	0
ML01	8	88	80	20	78	8	0	0	0	0	0
ML02	10	30	30	25	5	0	0	56	0	0	0
ML03	10	90	30	30	48	60	0	24	0	0	0
ML04	8	40	40	25	45	0	0	36	0	0	0
ML05	7	80	0	15	75	70	10	0	0	3	0
ML06	9	80	10	30	58	60	10	0	0	5	0
ML07	6	60	0	5	95	50	10	0	0	5	0
ML08	8	20	0	10	75	10	10	0	1	5	0
ML09	5	15	0	5	100	15	0	0	0	3	0
ML10	7	30	0	3	84	20	10	0	0	3	0
ML11	6	55	40	15	75	0	15	0	0	10	0
ML12	9	95	65	15	30	0	30	0	3	10	0
ML13	8	70	70	20	35	0	0	20	0	20	0
ML14	8	35	5	30	35	15	15	1	0	10	0
ML15	5	60	30	10	73	30	0	0	0	0	0
ML16	8	80	20	15	85	50	10	0	0	5	0
ML17	8	35	15	30	35	10	10	0	0	0	0
ML18	6	70	0	15	60	70	0	0	0	10	0
ML19	11	45	30	35	35	15	0	28	0	0	0
ML20	10	65	35	45	30	20	10	5	0	10	0

## Sheet: Bray & Shannon div
quadrat	site_habitat	years_since_fire	Bray_unburnt_mean	Bray_burnt_mean	Bray_difference	Shannon_unburnt_mean	Shannon_burnt_mean	Shannon_difference
AA01	Wet	6	0.464635	0.783697	0.319062	1.72439	1.97316	0.248771
AA02	Wet	6	0.464635	0.732242	0.267606	1.72439	1.79223	0.0678454
AA03	Wet	6	0.464635	0.577177	0.112542	1.72439	1.57258	-0.151809
AA04	Wet	6	0.464635	0.734332	0.269697	1.72439	1.69731	-0.0270778
AA05	Wet	6	0.464635	0.41834	-0.0462953	1.72439	1.87746	0.153073
AA06	Wet	6	0.464635	0.749501	0.284865	1.72439	1.9855	0.261114
AA07	Wet	6	0.464635	0.644269	0.179633	1.72439	2.03647	0.312088
AA08	Wet	6	0.464635	0.460565	-0.00407001	1.72439	1.78152	0.0571341
AA09	Wet	6	0.464635	0.496946	0.032311	1.72439	1.98341	0.25902
AA10	Wet	6	0.464635	0.354863	-0.109772	1.72439	1.39042	-0.333961
AB01	Wet	2	0.363286	0.389598	0.0263119	1.51729	0.959674	-0.557615
AB02	Wet	2	0.363286	0.467828	0.104542	1.51729	1.83218	0.314893
AB03	Wet	2	0.363286	0.404567	0.0412814	1.51729	1.52852	0.0112285
AB04	Wet	2	0.363286	0.35035	-0.0129361	1.51729	1.19205	-0.32524
AB05	Wet	2	0.363286	0.326091	-0.0371953	1.51729	1.31527	-0.202014
AB06	Wet	2	0.363286	0.778823	0.415537	1.51729	2.03314	0.515854
AB07	Wet	2	0.363286	0.479087	0.115801	1.51729	1.67211	0.154816
AB08	Wet	2	0.363286	0.65366	0.290375	1.51729	2.05707	0.539778
AB09	Wet	2	0.363286	0.532644	0.169358	1.51729	1.56788	0.0505914
AB10	Wet	2	0.363286	0.63391	0.270624	1.51729	1.62895	0.111664
AB11	Wet	2	0.363286	0.608894	0.245608	1.51729	1.57911	0.0618239
AB12	Wet	2	0.363286	0.524129	0.160843	1.51729	1.2488	-0.26849
AB13	Wet	2	0.363286	0.695311	0.332025	1.51729	1.38117	-0.136114
AC11	Dry	10	0.38065	0.885082	0.504432	1.4209	1.80927	0.388367
AC12	Dry	10	0.38065	0.789714	0.409063	1.4209	1.6966	0.275696
AC13	Dry	10	0.38065	0.524334	0.143683	1.4209	1.55862	0.137714
AC14	Dry	10	0.38065	0.34448	-0.0361702	1.4209	1.37267	-0.0482332
AC15	Dry	10	0.38065	0.352051	-0.0285993	1.4209	1.50016	0.0792585
AC16	Dry	10	0.38065	0.815257	0.434607	1.4209	1.28229	-0.138608
AC17	Dry	10	0.38065	0.548185	0.167534	1.4209	1.98792	0.56702
AC18	Dry	10	0.38065	0.460319	0.0796691	1.4209	1.4806	0.0596996
AC19	Dry	10	0.38065	0.458304	0.0776539	1.4209	1.67059	0.249691
AC20	Dry	10	0.38065	0.681263	0.300613	1.4209	1.5221	0.101195
AD01	Wet	3	0.407091	0.61328	0.206189	1.98239	1.78839	-0.193999
AD02	Wet	3	0.407091	0.518869	0.111778	1.98239	1.81384	-0.168548
AD03	Wet	3	0.407091	0.638164	0.231074	1.98239	2.03525	0.0528587
AD04	Wet	3	0.407091	0.505731	0.0986405	1.98239	1.81805	-0.16434
AD05	Wet	3	0.407091	0.467925	0.0608341	1.98239	2.03429	0.0519045
AD06	Wet	3	0.407091	0.367379	-0.0397116	1.98239	2.05638	0.0739948
AD07	Wet	3	0.407091	0.563419	0.156329	1.98239	1.50887	-0.473516
AD08	Wet	3	0.407091	0.44711	0.0400192	1.98239	2.02661	0.0442222
AD09	Wet	3	0.407091	0.472915	0.0658244	1.98239	1.88452	-0.0978673
AD10	Wet	3	0.407091	0.656852	0.249762	1.98239	2.01228	0.0298923
AE01	Dry	4	0.587686	0.747887	0.1602	1.63321	2.44771	0.8145
AE02	Dry	4	0.587686	0.658559	0.0708724	1.63321	1.73824	0.10503
AE03	Dry	4	0.587686	0.69865	0.110964	1.63321	1.43276	-0.200454
AE04	Dry	4	0.587686	0.858079	0.270392	1.63321	1.57517	-0.0580425
AE05	Dry	4	0.587686	0.635055	0.0473685	1.63321	0.410116	-1.22309
AE06	Dry	4	0.587686	0.730616	0.14293	1.63321	1.95346	0.320248
AE07	Dry	4	0.587686	0.695358	0.107672	1.63321	1.49158	-0.141629
AE08	Dry	4	0.587686	0.871679	0.283993	1.63321	1.96713	0.333922
AE09	Dry	4	0.587686	0.740881	0.153194	1.63321	1.97664	0.343426
AE10	Dry	4	0.587686	0.611727	0.0240409	1.63321	1.02995	-0.603261
BA01	Wet	10	0.632929	0.575141	-0.0577883	1.75883	2.65715	0.898324
BA02	Wet	10	0.632929	0.570684	-0.0622452	1.75883	2.02737	0.268545
BA03	Wet	10	0.632929	0.548908	-0.0840209	1.75883	2.25135	0.492522
BA04	Wet	10	0.632929	0.634139	0.00120952	1.75883	2.04441	0.285587
BA05	Wet	10	0.632929	0.615377	-0.0175516	1.75883	2.02119	0.262362
BA06	Wet	10	0.632929	0.659029	0.0261004	1.75883	2.50964	0.75081
BA07	Wet	10	0.632929	0.630924	-0.00200454	1.75883	2.47169	0.712867
BA08	Wet	10	0.632929	0.693346	0.0604172	1.75883	2.47256	0.713731
BA09	Wet	10	0.632929	0.669089	0.0361603	1.75883	2.52601	0.76718
BA10	Wet	10	0.632929	0.667556	0.0346273	1.75883	2.63231	0.873489
BC01	Wet	2	0.533832	0.545267	0.0114349	1.90028	2.27032	0.370044
BC02	Wet	2	0.533832	0.558326	0.0244939	1.90028	2.39367	0.493392
BC03	Wet	2	0.533832	0.489647	-0.0441854	1.90028	2.15857	0.25829
BC04	Wet	2	0.533832	0.533519	-0.000313612	1.90028	2.44676	0.546475
BC05	Wet	2	0.533832	0.69584	0.162008	1.90028	2.34766	0.447384
BC06	Wet	2	0.533832	0.530393	-0.00343973	1.90028	2.10973	0.209448
BC07	Wet	2	0.533832	0.689728	0.155895	1.90028	2.07213	0.171854
BC08	Wet	2	0.533832	0.641933	0.1081	1.90028	2.47899	0.578712
BC09	Wet	2	0.533832	0.553996	0.0201633	1.90028	2.42424	0.52396
BC10	Wet	2	0.533832	0.840498	0.306666	1.90028	1.87116	-0.02912
BD01	Wet	2	0.549008	0.506163	-0.0428444	1.93082	1.83758	-0.0932339
BD02	Wet	2	0.549008	0.573232	0.024224	1.93082	2.0019	0.0710836
BD03	Wet	2	0.549008	0.51866	-0.0303473	1.93082	2.30094	0.370122
BD04	Wet	2	0.549008	0.567986	0.0189784	1.93082	1.92221	-0.00860353
BD05	Wet	2	0.549008	0.548655	-0.000352214	1.93082	2.09838	0.167562
BD06	Wet	2	0.549008	0.528506	-0.0205019	1.93082	1.49953	-0.431283
BD07	Wet	2	0.549008	0.556547	0.00753895	1.93082	2.14195	0.211131
BD08	Wet	2	0.549008	0.640155	0.0911474	1.93082	1.83333	-0.0974887
BD09	Wet	2	0.549008	0.518046	-0.0309616	1.93082	1.7566	-0.174213
BD10	Wet	2	0.549008	0.51875	-0.0302575	1.93082	2.1776	0.246788
BE11	Wet	4	0.588828	0.542177	-0.0466508	2.07847	1.93471	-0.143759
BE12	Wet	4	0.588828	0.489865	-0.0989628	2.07847	1.71273	-0.365739
BE13	Wet	4	0.588828	0.577953	-0.0108753	2.07847	2.23306	0.154585
BE14	Wet	4	0.588828	0.584573	-0.00425532	2.07847	2.17888	0.100412
BE15	Wet	4	0.588828	0.572688	-0.0161397	2.07847	1.55592	-0.522548
BE16	Wet	4	0.588828	0.59492	0.00609224	2.07847	1.93281	-0.145665
BE17	Wet	4	0.588828	0.587391	-0.00143706	2.07847	2.04178	-0.0366966
BE18	Wet	4	0.588828	0.850936	0.262108	2.07847	2.08134	0.00286638
BE19	Wet	4	0.588828	0.546216	-0.042612	2.07847	1.73476	-0.343707
BE20	Wet	4	0.588828	0.493031	-0.095797	2.07847	1.5741	-0.504369
BF01	Wet	2	0.560549	0.533064	-0.0274842	2.04578	1.95109	-0.0946902
BF02	Wet	2	0.560549	0.466898	-0.0936504	2.04578	2.1052	0.059412
BF03	Wet	2	0.560549	0.481668	-0.0788807	2.04578	2.05993	0.0141411
BF04	Wet	2	0.560549	0.562065	0.0015161	2.04578	1.69957	-0.346211
BF05	Wet	2	0.560549	0.567744	0.00719551	2.04578	1.6654	-0.380388
BF06	Wet	2	0.560549	0.60859	0.0480413	2.04578	1.31973	-0.726055
BF07	Wet	2	0.560549	0.52534	-0.035209	2.04578	2.25359	0.207805
BF08	Wet	2	0.560549	0.48655	-0.0739989	2.04578	1.99285	-0.0529332
BF09	Wet	2	0.560549	0.632152	0.0716033	2.04578	1.38117	-0.66461
BF10	Wet	2	0.560549	0.536737	-0.023812	2.04578	1.9792	-0.0665801
Ca01.	Wet	8	0.424476	0.454448	0.0299712	1.96418	2.19143	0.227259
Ca02.	Wet	8	0.424476	0.506063	0.0815866	1.96418	1.80171	-0.162466
Ca03.	Wet	8	0.424476	0.681209	0.256732	1.96418	1.27741	-0.686769
Ca04.	Wet	8	0.424476	0.508587	0.0841102	1.96418	1.80821	-0.155966
Ca05.	Wet	8	0.424476	0.599781	0.175305	1.96418	2.13135	0.167175
Ca06.	Wet	8	0.424476	0.611692	0.187216	1.96418	2.06962	0.10544
Ca07.	Wet	8	0.424476	0.654075	0.229598	1.96418	2.13967	0.17549
Ca08.	Wet	8	0.424476	0.656702	0.232226	1.96418	1.83183	-0.132344
Ca09.	Wet	8	0.424476	0.673666	0.24919	1.96418	1.51746	-0.446711
Ca10.	Wet	8	0.424476	0.547415	0.122939	1.96418	1.84196	-0.122216
Cb01	Wet	4	0.49314	0.412472	-0.0806683	1.96674	2.13134	0.164599
Cb02	Wet	4	0.49314	0.652098	0.158958	1.96674	2.05439	0.087646
Cb03	Wet	4	0.49314	0.415606	-0.0775337	1.96674	2.12557	0.158827
Cb04	Wet	4	0.49314	0.441859	-0.051281	1.96674	2.29623	0.329489
Cb05	Wet	4	0.49314	0.542655	0.0495146	1.96674	2.38727	0.420526
Cb06	Wet	4	0.49314	0.450141	-0.0429994	1.96674	2.47148	0.50474
Cb07	Wet	4	0.49314	0.431041	-0.0620995	1.96674	2.19439	0.227643
Cb08	Wet	4	0.49314	0.476155	-0.0169856	1.96674	2.43328	0.466535
Cb09	Wet	4	0.49314	0.674624	0.181484	1.96674	2.44212	0.475375
Cb10	Wet	4	0.49314	0.436553	-0.0565869	1.96674	1.52688	-0.439864
Cc01	Wet	5	0.457999	0.446472	-0.0115269	2.20301	2.07701	-0.125993
Cc02	Wet	5	0.457999	0.54865	0.0906507	2.20301	2.37686	0.173851
Cc03	Wet	5	0.457999	0.592889	0.13489	2.20301	2.53241	0.329403
Cc04	Wet	5	0.457999	0.535288	0.0772895	2.20301	2.37781	0.174805
Cc05	Wet	5	0.457999	0.498297	0.0402982	2.20301	2.26886	0.0658509
Cc06	Wet	5	0.457999	0.479216	0.0212171	2.20301	2.18466	-0.0183463
Cc07	Wet	5	0.457999	0.454933	-0.00306615	2.20301	2.48068	0.277673
Cc08	Wet	5	0.457999	0.417243	-0.0407555	2.20301	2.44073	0.237719
Cc09	Wet	5	0.457999	0.497463	0.0394639	2.20301	2.61271	0.4097
Cc10	Wet	5	0.457999	0.416265	-0.0417334	2.20301	2.59114	0.388129
Cc11	Wet	5	0.457999	0.470815	0.0128161	2.20301	2.46246	0.259457
Cc12	Wet	5	0.457999	0.48697	0.0289711	2.20301	2.48221	0.279206
Cc13	Wet	5	0.457999	0.478288	0.020289	2.20301	2.3379	0.134895
Cc14	Wet	5	0.457999	0.445182	-0.0128166	2.20301	1.86372	-0.339291
Cc15	Wet	5	0.457999	0.547018	0.0890189	2.20301	1.99408	-0.208924
Cd01	Wet	3	0.340649	0.366638	0.0259889	1.69249	1.85766	0.165172
Cd02	Wet	3	0.340649	0.509936	0.169288	1.69249	2.37188	0.679391
Cd03	Wet	3	0.340649	0.513024	0.172375	1.69249	1.88759	0.195104
Cd04	Wet	3	0.340649	0.60597	0.265322	1.69249	2.07765	0.385163
Cd05	Wet	3	0.340649	0.416392	0.075743	1.69249	2.12343	0.430944
Cd06	Wet	3	0.340649	0.429822	0.0891731	1.69249	1.27068	-0.421806
Cd07	Wet	3	0.340649	0.441974	0.101326	1.69249	2.0496	0.357107
Cd08	Wet	3	0.340649	0.48878	0.148131	1.69249	1.58328	-0.109213
Cd09	Wet	3	0.340649	0.390718	0.0500692	1.69249	2.09349	0.400998
Cd10	Wet	3	0.340649	0.419401	0.0787523	1.69249	2.21968	0.527191
Ce01	Wet	14	0.524898	0.529508	0.00461006	2.16563	2.39944	0.233807
Ce02	Wet	14	0.524898	0.430814	-0.0940841	2.16563	2.3124	0.146774
Ce03	Wet	14	0.524898	0.486022	-0.0388761	2.16563	2.22066	0.0550252
Ce04	Wet	14	0.524898	0.475192	-0.0497061	2.16563	2.05771	-0.107924
Ce05	Wet	14	0.524898	0.420393	-0.104504	2.16563	2.69276	0.527128
Ce06	Wet	14	0.524898	0.578415	0.0535177	2.16563	2.32634	0.160707
Ce07	Wet	14	0.524898	0.464551	-0.0603462	2.16563	1.88295	-0.282681
Ce08	Wet	14	0.524898	0.468457	-0.0564403	2.16563	2.17359	0.00795571
Ce09	Wet	14	0.524898	0.450376	-0.0745221	2.16563	2.04733	-0.118299
Ce10	Wet	14	0.524898	0.527948	0.00305073	2.16563	1.8547	-0.31093
Cf01.	Wet	10	0.535371	0.545715	0.0103435	2.14952	1.56111	-0.588414
Cf02.	Wet	10	0.535371	0.475386	-0.0599855	2.14952	2.10817	-0.0413506
Cf03.	Wet	10	0.535371	0.468921	-0.0664508	2.14952	2.03183	-0.117693
Cf04.	Wet	10	0.535371	0.474303	-0.0610685	2.14952	2.1498	0.0002817
Cf05.	Wet	10	0.535371	0.411492	-0.123879	2.14952	2.40901	0.259493
Cf06.	Wet	10	0.535371	0.501778	-0.0335938	2.14952	2.35413	0.20461
Cf07.	Wet	10	0.535371	0.504438	-0.030933	2.14952	2.08547	-0.0640519
Cf08.	Wet	10	0.535371	0.677358	0.141986	2.14952	1.76704	-0.38248
Cf09.	Wet	10	0.535371	0.597221	0.0618497	2.14952	2.10925	-0.040266
Cf10.	Wet	10	0.535371	0.521291	-0.0140803	2.14952	2.05224	-0.0972813
Cg01	Wet	2	0.368513	0.540997	0.172484	2.21156	1.94479	-0.266763
Cg02	Wet	2	0.368513	0.550984	0.182471	2.21156	1.89882	-0.312739
Cg03	Wet	2	0.368513	0.45057	0.0820566	2.21156	1.87	-0.341553
Cg04	Wet	2	0.368513	0.568908	0.200394	2.21156	2.06018	-0.151379
Cg05	Wet	2	0.368513	0.535799	0.167286	2.21156	1.77288	-0.438676
Cg06	Wet	2	0.368513	0.491139	0.122626	2.21156	2.38791	0.176357
Cg07	Wet	2	0.368513	0.514742	0.146229	2.21156	2.01615	-0.195404
Cg08	Wet	2	0.368513	0.468228	0.0997146	2.21156	2.24345	0.0318947
Cg09	Wet	2	0.368513	0.391048	0.0225349	2.21156	2.30158	0.0900226
Cg10	Wet	2	0.368513	0.464923	0.0964095	2.21156	2.42237	0.210812
CH01	Wet	6	0.388313	0.329933	-0.0583805	1.62437	0.925516	-0.698852
CH02	Wet	6	0.388313	0.281609	-0.106705	1.62437	1.50541	-0.118957
CH03	Wet	6	0.388313	0.411061	0.0227474	1.62437	1.96767	0.343301
CH04	Wet	6	0.388313	0.43126	0.0429466	1.62437	1.97045	0.346083
CH05	Wet	6	0.388313	0.55945	0.171137	1.62437	2.5156	0.891236
CH06	Wet	6	0.388313	0.555592	0.167278	1.62437	2.13426	0.509887
CH07	Wet	6	0.388313	0.668513	0.280199	1.62437	1.68153	0.0571619
CH08	Wet	6	0.388313	0.417189	0.0288758	1.62437	1.9539	0.329531
CH09	Wet	6	0.388313	0.501597	0.113284	1.62437	2.19687	0.572503
CH10	Wet	6	0.388313	0.615831	0.227518	1.62437	1.89083	0.266458
DA01	Wet	11	0.458522	0.622094	0.163571	1.45634	1.34213	-0.114215
DA02	Wet	11	0.458522	0.624073	0.16555	1.45634	1.36245	-0.0938932
DA03	Wet	11	0.458522	0.505383	0.0468606	1.45634	0.89475	-0.56159
DA04	Wet	11	0.458522	0.712207	0.253685	1.45634	2.11159	0.65525
DA05	Wet	11	0.458522	0.753701	0.295179	1.45634	1.21539	-0.240953
DA06	Wet	11	0.458522	0.537939	0.0794162	1.45634	1.28079	-0.175555
DA07	Wet	11	0.458522	0.501146	0.0426234	1.45634	1.58706	0.130715
DA08	Wet	11	0.458522	0.499586	0.0410634	1.45634	1.57465	0.118308
DA09	Wet	11	0.458522	0.477354	0.018832	1.45634	1.38897	-0.0673734
DA10	Wet	11	0.458522	0.506317	0.0477945	1.45634	1.64758	0.191243
DB01	Wet	2	0.52316	0.560245	0.0370849	1.68463	1.32253	-0.3621
DB02	Wet	2	0.52316	0.513175	-0.00998466	1.68463	1.53403	-0.1506
DB05	Wet	2	0.52316	0.560395	0.0372355	1.68463	1.53536	-0.149263
DB07	Wet	2	0.52316	0.760246	0.237087	1.68463	1.64792	-0.0367079
DB08	Wet	2	0.52316	0.566825	0.0436652	1.68463	1.83642	0.151796
DB11	Wet	2	0.52316	0.641977	0.118817	1.68463	1.80781	0.123181
DB12	Wet	2	0.52316	0.629206	0.106046	1.68463	1.44799	-0.236639
DB13	Wet	2	0.52316	0.597884	0.0747246	1.68463	0.951456	-0.73317
DB14	Wet	2	0.52316	0.564243	0.0410831	1.68463	1.31437	-0.370252
DB15	Wet	2	0.52316	0.542975	0.0198155	1.68463	1.01266	-0.671963
DC01	Dry	4	0.567188	0.679247	0.112059	1.66098	1.30953	-0.351457
DC03	Dry	4	0.567188	0.75406	0.186872	1.66098	1.73798	0.0770007
DC05	Dry	4	0.567188	0.718918	0.15173	1.66098	1.21301	-0.447975
DC07	Dry	4	0.567188	0.714037	0.146849	1.66098	1.44799	-0.212996
DC08	Dry	4	0.567188	0.840711	0.273523	1.66098	1.39679	-0.264195
DC09	Dry	4	0.567188	0.749495	0.182307	1.66098	1.09861	-0.56237
DC10	Dry	4	0.567188	0.77064	0.203452	1.66098	0.994924	-0.666059
DC11	Dry	4	0.567188	0.857192	0.290004	1.66098	1.36616	-0.294824
DC12	Dry	4	0.567188	0.770937	0.203749	1.66098	1.06086	-0.600126
DC13	Dry	4	0.567188	0.826558	0.25937	1.66098	1.52471	-0.136275
GT1956.17	Dry	24	0.435912	0.357423	-0.0784888	1.26815	1.68932	0.421168
GT1956.18	Dry	24	0.435912	0.317216	-0.118696	1.26815	1.37758	0.109429
GT1956.19	Dry	24	0.435912	0.50723	0.071318	1.26815	1.30583	0.0376798
GT1956.20	Dry	24	0.435912	0.485716	0.0498042	1.26815	1.77494	0.506789
GT1996.01	Dry	24	0.435912	0.436806	0.000893421	1.26815	0.939035	-0.32912
GT1996.02	Dry	24	0.435912	0.446157	0.0102447	1.26815	0.628827	-0.639328
GT1996.03	Dry	24	0.435912	0.454734	0.0188214	1.26815	1.42708	0.158929
GT1996.04	Dry	24	0.435912	0.75138	0.315468	1.26815	0.875992	-0.392163
GT1996.05	Dry	24	0.435912	0.311856	-0.124056	1.26815	1.07636	-0.19179
GT1996.06	Dry	24	0.435912	0.574195	0.138283	1.26815	1.53245	0.264294
GT1996.07	Dry	24	0.435912	0.600673	0.164761	1.26815	1.64181	0.373654
GT1996.08	Dry	24	0.435912	0.395925	-0.0399872	1.26815	1.45577	0.18762
GT1996.09	Dry	24	0.435912	0.452016	0.016104	1.26815	1.11686	-0.1513
GT1996.10	Dry	24	0.435912	0.315136	-0.120776	1.26815	1.22288	-0.0452749
GT1999.03	Dry	21	0.32419	0.260161	-0.0640285	1.30846	0.858888	-0.44957
GT1999.04	Dry	21	0.32419	0.25929	-0.0649002	1.30846	1.05015	-0.258308
GT1999.05	Dry	21	0.32419	0.373515	0.0493256	1.30846	1.01658	-0.291881
GT1999.06	Dry	21	0.32419	0.27176	-0.0524303	1.30846	0.824347	-0.484111
GT1999.07	Dry	21	0.32419	0.304902	-0.0192877	1.30846	0.692818	-0.61564
GT1999.08	Dry	21	0.32419	0.550794	0.226604	1.30846	0.387212	-0.921246
GT1999.09	Dry	21	0.32419	0.769454	0.445264	1.30846	1.96394	0.655478
GT1999.10	Dry	21	0.32419	0.323552	-0.000637868	1.30846	0.938648	-0.369811
GT1999.11	Dry	21	0.32419	0.430917	0.106727	1.30846	0.49315	-0.815308
GT1999.12	Dry	21	0.32419	0.275782	-0.0484076	1.30846	1.08917	-0.219291
GT2003.07	Wet	17	0.612367	0.736541	0.124174	1.39407	1.30474	-0.0893349
GT2003.08	Wet	17	0.612367	0.578713	-0.0336534	1.39407	1.9025	0.508431
GT2003.09	Wet	17	0.612367	0.640264	0.0278969	1.39407	1.44604	0.0519684
GT2003.10	Wet	17	0.612367	0.590648	-0.0217183	1.39407	2.08777	0.693702
GT2003.11	Wet	17	0.612367	0.793698	0.181331	1.39407	1.45889	0.0648178
GT2003.12	Wet	17	0.612367	0.690497	0.0781305	1.39407	0.755043	-0.639029
GT2003.13	Wet	17	0.612367	0.744589	0.132222	1.39407	1.01038	-0.383696
GT2003.14	Wet	17	0.612367	0.658378	0.0460112	1.39407	1.5143	0.120227
GT2003.15	Wet	17	0.612367	0.694956	0.0825895	1.39407	1.29424	-0.0998308
GT2003.16	Wet	17	0.612367	0.604243	-0.00812362	1.39407	1.54746	0.153389
GT2003.22	Wet	17	0.612367	0.746439	0.134073	1.39407	1.65122	0.257151
GT2003.23	Wet	17	0.612367	0.795333	0.182966	1.39407	1.50745	0.113377
GT2003.24	Wet	17	0.612367	0.648973	0.036606	1.39407	1.68589	0.291813
GT2003.25	Wet	17	0.612367	0.649793	0.037426	1.39407	1.11259	-0.281483
GT2003.26	Wet	17	0.612367	0.546164	-0.0662033	1.39407	1.5362	0.14213
GT2012.01	Dry	8	0.61529	0.478862	-0.136428	1.31622	1.22046	-0.0957605
GT2012.02	Dry	8	0.61529	0.70825	0.0929593	1.31622	1.96911	0.652891
GT2012.03	Dry	8	0.61529	0.730428	0.115138	1.31622	1.79142	0.475204
GT2012.08	Dry	8	0.61529	0.514214	-0.101076	1.31622	0.389808	-0.926411
GT2012.13	Dry	8	0.61529	0.512763	-0.102528	1.31622	0.861031	-0.455188
GT2012.14	Dry	8	0.61529	0.642284	0.0269936	1.31622	1.34904	0.0328172
GT2012.15	Dry	8	0.61529	0.561638	-0.0536524	1.31622	1.2901	-0.0261216
GT2012.16	Dry	8	0.61529	0.526226	-0.0890647	1.31622	1.04692	-0.269297
GT2012.17	Dry	8	0.61529	0.657135	0.0418449	1.31622	1.37833	0.0621065
GT2012.18	Dry	8	0.61529	0.525398	-0.0898921	1.31622	1.00366	-0.31256
GT2018.06	Dry	2	0.416012	0.778545	0.362533	1.08523	1.99358	0.908345
GT2018.07	Dry	2	0.416012	0.921496	0.505484	1.08523	1.26374	0.178508
GT2018.08	Dry	2	0.416012	0.954871	0.538859	1.08523	0	-1.08523
GT2018.09	Dry	2	0.416012	0.954871	0.538859	1.08523	0	-1.08523
GT2018.10	Dry	2	0.416012	0.946477	0.530465	1.08523	0.562335	-0.522898
GT2018.11	Dry	2	0.416012	0.97343	0.557418	1.08523	0.562335	-0.522898
GT2018.12	Dry	2	0.416012	0.984716	0.568705	1.08523	0	-1.08523
GT2018.13	Dry	2	0.416012	0.984716	0.568705	1.08523	0	-1.08523
GT2018.14	Dry	2	0.416012	0.97507	0.559058	1.08523	1.09861	0.0133794
GT2018.15	Dry	2	0.416012	0.923399	0.507387	1.08523	1.7072	0.621972
ML01	Wet	19	0.576738	0.64	0.0632619	1.78789	1.37255	-0.415339
ML02	Wet	19	0.576738	0.774686	0.197947	1.78789	1.81956	0.031667
ML03	Wet	19	0.576738	0.485656	-0.0910823	1.78789	1.85778	0.0698884
ML04	Wet	19	0.576738	0.544461	-0.0322768	1.78789	1.80592	0.0180353
ML05	Wet	19	0.576738	0.524487	-0.0522509	1.78789	1.44768	-0.340209
ML06	Wet	19	0.576738	0.506482	-0.0702557	1.78789	1.67463	-0.113258
ML07	Wet	19	0.576738	0.578654	0.00191578	1.78789	1.45799	-0.3299
ML08	Wet	19	0.576738	0.572935	-0.00380334	1.78789	1.32543	-0.462459
ML09	Wet	19	0.576738	0.646494	0.0697555	1.78789	1.05251	-0.735384
ML10	Wet	19	0.576738	0.607925	0.0311864	1.78789	1.09257	-0.695315

## Sheet: Beta div
site	site_habitat	years_since_fire	beta_unburnt	beta_burnt	beta_difference
AA	Wet	6	0.326044	0.394523	0.0684797
AB	Wet	2	0.240688	0.346598	0.10591
AC	Dry	10	0.231323	0.3751	0.143777
AD	Wet	3	0.272324	0.294946	0.0226216
AE	Dry	4	0.383328	0.380195	-0.00313279
BA	Wet	10	0.386963	0.346064	-0.0408987
BC	Wet	2	0.357365	0.383318	0.0259535
BD	Wet	2	0.355058	0.253257	-0.101801
BE	Wet	4	0.387429	0.275833	-0.111595
BF	Wet	2	0.357899	0.302658	-0.0552407
CA	Wet	8	0.280185	0.347288	0.067103
CB	Wet	4	0.317041	0.309029	-0.00801214
CC	Wet	5	0.277084	0.295894	0.0188106
CD	Wet	3	0.235235	0.315081	0.0798458
CE	Wet	14	0.339219	0.300025	-0.0391938
CF	Wet	10	0.32454	0.376627	0.0520864
CG	Wet	2	0.237085	0.244347	0.00726219
CH	Wet	6	0.23692	0.341869	0.104949
DA	Wet	11	0.309573	0.335782	0.0262089
DB	Wet	2	0.316377	0.286156	-0.0302201
DC	Dry	4	0.374648	0.455753	0.081105
GT1996	Dry	24	0.269008	0.301483	0.0324753
GT1999	Dry	21	0.225262	0.227631	0.00236898
GT2003	Wet	17	0.42419	0.443979	0.0197887
GT2012	Dry	8	0.410193	0.333518	-0.0766751
GT2018	Dry	2	0.267142	0.46909	0.201948
ML	Wet	19	0.373739	0.374671	0.00093159
